# Supplementary material for: Synthesis and in-depth structure determination of a novel metastable high-pressure CrTe3 phase
Source: J Appl Crystallogr. 2024 May 24;57(Pt 3):755–69. doi: 10.1107/S1600576724002711 (PMC11151671; doi:10.1107/S1600576724002711)
Supplement: Supplementary file 1 [file j-57-00755-sup1.cif]

data_I
#==============================================================================

# PROCESSING SUMMARY (IUCr Office Use Only)

_journal_date_recd_electronic      2023-11-01
_journal_date_to_coeditor         ?
_journal_date_from_coeditor       ?
_journal_date_accepted     2024-03-25
_journal_date_printers_first      ?
_journal_date_printers_final      ?
_journal_date_proofs_out          ?
_journal_date_proofs_in           ?
_journal_coeditor_name            ?
_journal_coeditor_code      TE5131SUP1
_journal_coeditor_notes
; ?
;
_journal_paper_category      FA
_journal_techeditor_code      J240271
_iucr_compatibility_tag          ACTA95
_journal_techeditor_notes  
;
;
_journal_coden_ASTM               ?
_journal_name_full                ?
_journal_year                     ?
_journal_volume                   ?
_journal_issue                    ?
_journal_page_first               ?
_journal_page_last                ?
_journal_suppl_publ_number        ?
_journal_suppl_publ_pages         ?

#==============================================================================

_audit_creation_date               2021-01-31
_audit_creation_method           'made by TOPAS Out_CIF_IUCr macro'
_chemical_name_common              'HP-CrTe3'
_chemical_name_systematic          ' ? '
_chemical_formula_structural       ' ? '
_chemical_formula_sum              'Cr1.333 Te4'
_chemical_formula_moiety           'Cr1.333 Te4'
_cell_length_a  5.56719(17)
_cell_length_b  3.88341(14)
_cell_length_c  6.6491(2)
_cell_angle_alpha 90
_cell_angle_beta  90.074(9)
_cell_angle_gamma 90
_cell_volume 143.751(8)
_cell_formula_units_Z        1.000 
_chemical_formula_weight  579.7281
_chemical_melting_point            ???.?
_cell_measurement_temperature  295
_cell_measurement_pressure  0
_cell_measurement_radiation        'synchrotron'
_cell_measurement_wavelength  0.20722
_symmetry_cell_setting             monoclinic
_symmetry_space_group_name_H-M P12/m1
_symmetry_Int_Tables_number        ???
loop_
_symmetry_equiv_pos_as_xyz
  'x, y, z '
  '-x, y, -z '
  'x, -y, z '
  '-x, -y, -z '
loop_
_atom_site_label
_atom_site_type_symbol
_atom_site_fract_x
_atom_site_fract_y
_atom_site_fract_z
_atom_site_occupancy
_atom_site_symmetry_multiplicity
_atom_site_U_iso_or_equiv
_atom_site_adp_type
Cr1 Cr 0.5 0.5 0.5 1   1 0 Uani
Cr2 Cr 0 0 0 0.3333333   1 0 Uani
Te1 Te 0.3006(3) 0.5 0.8688(3) 1   2 0 Uani
Te3 Te 0.1982(3) 0 0.3651(2) 1   2 0 Uani
loop_
_atom_site_aniso_label
_atom_site_aniso_U_11
_atom_site_aniso_U_22
_atom_site_aniso_U_33
_atom_site_aniso_U_12
_atom_site_aniso_U_13
_atom_site_aniso_U_23
Cr1 0.005(6) 0.030(8) 0.011(5) 0 0.005(5) 0
Cr2 0.000(16) 0.000(18) 0.006(14) 0 0.024(15) 0
Te1 0.0079(19) 0.055(2) 0.0003(17) 0 0.0007(16) 0
Te3 0.0062(19) 0.0182(15) 0.0117(19) 0 -0.0025(16) 0

_computing_structure_refinement   'TOPAS-6 (Bruker AXS 2016)'
_diffrn_ambient_temperature  295
_diffrn_ambient_pressure  0
_diffrn_ambient_environment       air
_diffrn_source                    'synchrotron'
_diffrn_source_target             '???'
_diffrn_source_type               'PETRA III beamline P02.1'
_diffrn_radiation_type            'synchrotron'
_diffrn_radiation_wavelength  0.20722
_diffrn_radiation_monochromator   'C 111'
_diffrn_measurement_device_type   '???'
_diffrn_detector                  'Area detector'
_diffrn_detector_type             'Perkin Elmer XRD 1621'

_exptl_crystal_density_diffrn      6.69672 
_exptl_absorpt_coefficient_mu  4.2623(2)
_exptl_crystal_description       'powder'
_exptl_crystal_colour            '???'
_exptl_absorpt_correction_type     none

_pd_spec_mount_mode transmission
_pd_spec_shape                    'cylinder'
_pd_meas_scan_method              fixed
_pd_meas_number_of_points  4999.857
_pd_meas_2theta_range_min  0.007169845
_pd_meas_2theta_range_max  16.12671
_pd_meas_2theta_range_inc  0.003224
loop_
_pd_proc_info_author_name
 'Martin Etter'
_pd_proc_ls_profile_function      'fundamental parameter'
_pd_proc_ls_background_function   'Chebychev polynomials'
_pd_proc_2theta_range_min  1.000000
_pd_proc_2theta_range_max  15.000000
_pd_proc_2theta_range_inc 0.002000
_pd_proc_wavelength   0.20722
_pd_proc_ls_prof_R_factor  2.803381
_pd_proc_ls_prof_wR_factor  3.904154
_pd_proc_ls_prof_wR_expected  0.613156
_refine_ls_R_factor_all           ???
_refine_ls_goodness_of_fit_all  6.367308

#If you want to use the following remove the #

#loop_
#_geom_bond_atom_site_label_1
#_geom_bond_atom_site_label_2
#_geom_bond_distance
#_geom_bond_site_symmetry_1
#_geom_bond_site_symmetry_2
#_geom_bond_publ_flag
#C1 C2  1.35(5) 1.555 1.555 N

#loop_
#_geom_angle_atom_site_label_1
#_geom_angle_atom_site_label_2
#_geom_angle_atom_site_label_3
#_geom_angle
#_geom_angle_site_symmetry_1
#_geom_angle_site_symmetry_2
#_geom_angle_site_symmetry_3
#_geom_angle_publ_flag
#C6 C1 C2 118(3) 1.555 1.555 1.555 N

loop_
_pd_meas_2theta_scan
_pd_proc_intensity_total
_pd_calc_intensity_total
_pd_proc_ls_weight
     1.00033   20344.88800   19945.46048       0.00005
     1.00356   20366.27600   19949.12089       0.00005
     1.00678   20386.01100   19952.75330       0.00005
     1.01001   20381.87000   19956.35752       0.00005
     1.01323   20376.14900   19960.57614       0.00005
     1.01645   20351.69800   19964.12979       0.00005
     1.01968   20345.44100   19967.65571       0.00005
     1.02290   20330.78600   19971.15373       0.00005
     1.02613   20337.30000   19974.62413       0.00005
     1.02935   20339.71700   19978.06675       0.00005
     1.03258   20338.59600   19981.48186       0.00005
     1.03580   20329.55300   19984.86930       0.00005
     1.03903   20328.05800   19988.22934       0.00005
     1.04225   20309.56300   19991.56182       0.00005
     1.04548   20311.49900   19994.86700       0.00005
     1.04870   20311.66300   19998.14473       0.00005
     1.05193   20304.21300   20001.39528       0.00005
     1.05515   20305.75000   20004.61859       0.00005
     1.05837   20298.04100   20007.81462       0.00005
     1.06160   20292.89800   20010.98363       0.00005
     1.06482   20295.77800   20014.12546       0.00005
     1.06805   20297.24700   20017.24038       0.00005
     1.07127   20297.10000   20020.32824       0.00005
     1.07450   20306.85700   20023.38929       0.00005
     1.07772   20309.74200   20026.42339       0.00005
     1.08095   20309.50400   20029.43079       0.00005
     1.08417   20313.85400   20032.41135       0.00005
     1.08740   20306.81700   20035.36532       0.00005
     1.09062   20300.78800   20038.29256       0.00005
     1.09384   20293.72100   20041.19332       0.00005
     1.09707   20284.25900   20044.06746       0.00005
     1.10029   20283.05800   20046.91522       0.00005
     1.10352   20269.18600   20049.73647       0.00005
     1.10674   20264.73000   20052.53145       0.00005
     1.10997   20261.71500   20055.30013       0.00005
     1.11319   20260.86900   20058.04247       0.00005
     1.11642   20256.29700   20060.75870       0.00005
     1.11964   20266.08300   20063.44870       0.00005
     1.12287   20273.16600   20066.11269       0.00005
     1.12609   20275.38900   20068.75058       0.00005
     1.12931   20271.79300   20071.36256       0.00005
     1.13254   20259.05100   20073.94854       0.00005
     1.13576   20240.63000   20076.50873       0.00005
     1.13899   20233.68900   20079.04302       0.00005
     1.14221   20239.19300   20081.55163       0.00005
     1.14544   20246.07300   20084.03446       0.00005
     1.14866   20248.17500   20086.49172       0.00005
     1.15189   20248.82400   20088.92330       0.00005
     1.15511   20248.66200   20091.32942       0.00005
     1.15834   20243.12000   20093.70997       0.00005
     1.16156   20239.13800   20096.06517       0.00005
     1.16478   20223.91600   20098.39498       0.00005
     1.16801   20217.42800   20100.69941       0.00005
     1.17123   20221.59300   20102.97864       0.00005
     1.17446   20217.95700   20105.23258       0.00005
     1.17768   20193.93200   20107.46144       0.00005
     1.18091   20181.78800   20109.66511       0.00005
     1.18413   20179.01400   20111.84382       0.00005
     1.18736   20175.22700   20113.99746       0.00005
     1.19058   20200.17200   20116.12623       0.00005
     1.19381   20212.45200   20118.23006       0.00005
     1.19703   20213.78000   20120.30911       0.00005
     1.20025   20224.15100   20122.36334       0.00005
     1.20348   20219.94500   20124.39290       0.00005
     1.20670   20238.16700   20126.39774       0.00005
     1.20993   20242.40500   20128.37805       0.00005
     1.21315   20239.60300   20130.33373       0.00005
     1.21638   20238.60100   20132.26499       0.00005
     1.21960   20228.63200   20134.17181       0.00005
     1.22283   20212.25500   20136.05417       0.00005
     1.22605   20203.86500   20137.91228       0.00005
     1.22928   20188.56500   20139.74605       0.00005
     1.23250   20186.03300   20141.55566       0.00005
     1.23572   20189.11500   20143.34107       0.00005
     1.23895   20191.06200   20145.10241       0.00005
     1.24217   20195.04800   20146.83967       0.00005
     1.24540   20192.59300   20148.55298       0.00005
     1.24862   20185.69600   20150.24231       0.00005
     1.25185   20180.55500   20151.90782       0.00005
     1.25507   20168.68200   20153.54945       0.00005
     1.25830   20165.12700   20155.16738       0.00005
     1.26152   20162.60700   20156.76155       0.00005
     1.26475   20146.94700   20158.33212       0.00005
     1.26797   20155.12600   20159.87907       0.00005
     1.27119   20160.21500   20161.40251       0.00005
     1.27442   20148.11100   20162.90249       0.00005
     1.27764   20154.45800   20164.37902       0.00005
     1.28087   20153.68100   20165.83221       0.00005
     1.28409   20148.81000   20167.26210       0.00005
     1.28732   20150.44100   20168.66877       0.00005
     1.29054   20153.00600   20170.05222       0.00005
     1.29377   20145.69300   20171.92811       0.00005
     1.29699   20136.46100   20173.26936       0.00005
     1.30022   20141.74200   20174.58772       0.00005
     1.30344   20118.68400   20175.88314       0.00005
     1.30666   20116.64900   20177.15576       0.00005
     1.30989   20120.07400   20178.40560       0.00005
     1.31311   20126.04800   20179.63275       0.00005
     1.31634   20135.80500   20180.83723       0.00005
     1.31956   20144.86900   20182.01917       0.00005
     1.32279   20140.88100   20183.17854       0.00005
     1.32601   20137.94400   20184.31553       0.00005
     1.32924   20135.22400   20185.43010       0.00005
     1.33246   20133.96400   20186.52232       0.00005
     1.33569   20136.34700   20187.59233       0.00005
     1.33891   20136.21500   20188.64009       0.00005
     1.34213   20129.93800   20189.66579       0.00005
     1.34536   20127.62500   20190.66938       0.00005
     1.34858   20133.10400   20191.65101       0.00005
     1.35181   20126.54800   20192.61071       0.00005
     1.35503   20124.62300   20193.54856       0.00005
     1.35826   20113.65900   20194.46462       0.00005
     1.36148   20111.97900   20195.35899       0.00005
     1.36471   20111.28300   20196.23167       0.00005
     1.36793   20111.10400   20197.08286       0.00005
     1.37116   20116.83400   20197.91248       0.00005
     1.37438   20123.31000   20198.72073       0.00005
     1.37760   20121.79900   20199.50761       0.00005
     1.38083   20122.69100   20200.27319       0.00005
     1.38405   20119.08700   20201.01766       0.00005
     1.38728   20119.30400   20201.74094       0.00005
     1.39050   20120.97400   20202.44321       0.00005
     1.39373   20120.27100   20203.12453       0.00005
     1.39695   20125.69900   20203.78494       0.00005
     1.40018   20133.38700   20204.42460       0.00005
     1.40340   20125.85600   20205.04354       0.00005
     1.40663   20123.44700   20205.64181       0.00005
     1.40985   20122.89700   20206.21963       0.00005
     1.41307   20125.33700   20206.77692       0.00005
     1.41630   20124.19200   20207.31392       0.00005
     1.41952   20117.42900   20207.83064       0.00005
     1.42275   20106.29800   20208.32714       0.00005
     1.42597   20098.39000   20208.80365       0.00005
     1.42920   20095.16000   20209.26014       0.00005
     1.43242   20103.08100   20209.69676       0.00005
     1.43565   20113.63900   20210.11364       0.00005
     1.43887   20118.78900   20210.51078       0.00005
     1.44210   20121.30900   20210.88847       0.00005
     1.44532   20119.53900   20211.24665       0.00005
     1.44855   20114.07700   20211.58548       0.00005
     1.45177   20106.41100   20211.90518       0.00005
     1.45499   20112.29300   20212.20567       0.00005
     1.45822   20103.07400   20212.48731       0.00005
     1.46144   20099.78300   20212.75006       0.00005
     1.46467   20094.47400   20212.99403       0.00005
     1.46789   20084.47500   20213.21957       0.00005
     1.47112   20077.71000   20213.42656       0.00005
     1.47434   20073.69800   20213.61532       0.00005
     1.47757   20072.89900   20213.78595       0.00005
     1.48079   20073.86500   20213.93846       0.00005
     1.48402   20077.03900   20214.07338       0.00005
     1.48724   20075.34500   20214.19049       0.00005
     1.49046   20078.89600   20214.29014       0.00005
     1.49369   20071.04900   20214.37257       0.00005
     1.49691   20066.26700   20214.43770       0.00005
     1.50014   20071.62500   20214.48615       0.00005
     1.50336   20070.21000   20214.51776       0.00005
     1.50659   20067.45600   20214.53281       0.00005
     1.50981   20071.60300   20214.53177       0.00005
     1.51304   20069.00500   20214.51446       0.00005
     1.51626   20070.09800   20214.48154       0.00005
     1.51949   20071.54800   20214.43302       0.00005
     1.52271   20071.99700   20214.36903       0.00005
     1.52593   20081.76300   20214.29040       0.00005
     1.52916   20078.75900   20214.19679       0.00005
     1.53238   20073.15500   20214.08890       0.00005
     1.53561   20065.83400   20213.96702       0.00005
     1.53883   20056.47300   20213.83107       0.00005
     1.54206   20049.21200   20213.68231       0.00005
     1.54528   20051.41700   20213.52026       0.00005
     1.54851   20046.94100   20213.34564       0.00005
     1.55173   20046.31300   20213.15916       0.00005
     1.55496   20050.32700   20212.96058       0.00005
     1.55818   20041.23000   20212.75134       0.00005
     1.56140   20043.54400   20212.53122       0.00005
     1.56463   20047.94200   20212.30078       0.00005
     1.56785   20049.05400   20212.06141       0.00005
     1.57108   20044.80000   20211.81261       0.00005
     1.57430   20050.04500   20211.55601       0.00005
     1.57753   20051.32500   20211.29194       0.00005
     1.58075   20047.45700   20211.02054       0.00005
     1.58398   20042.44600   20210.74440       0.00005
     1.58720   20040.93400   20210.46253       0.00005
     1.59043   20038.77400   20210.17686       0.00005
     1.59365   20034.00800   20209.88859       0.00005
     1.59687   20023.40000   20209.59752       0.00005
     1.60010   20017.49900   20209.30721       0.00005
     1.60332   20012.31900   20209.01687       0.00005
     1.60655   20010.34900   20208.72842       0.00005
     1.60977   20010.27100   20208.44468       0.00005
     1.61300   20015.41100   20208.16500       0.00005
     1.61622   20013.32000   20207.89385       0.00005
     1.61945   20015.36100   20207.63155       0.00005
     1.62267   20020.02300   20207.37960       0.00005
     1.62590   20021.67400   20207.14375       0.00005
     1.62912   20025.91700   20206.92251       0.00005
     1.63234   20022.11600   20206.72169       0.00005
     1.63557   20021.48600   20206.54388       0.00005
     1.63879   20027.79200   20206.38960       0.00005
     1.64202   20030.38400   20206.26982       0.00005
     1.64524   20022.24800   20206.18178       0.00005
     1.64847   20027.87000   20206.13315       0.00005
     1.65169   20031.16500   20206.13128       0.00005
     1.65492   20030.04600   20206.17615       0.00005
     1.65814   20033.43900   20206.28347       0.00005
     1.66137   20038.32900   20206.45351       0.00005
     1.66459   20032.98700   20206.69505       0.00005
     1.66781   20031.79700   20207.02549       0.00005
     1.67104   20034.31000   20207.44394       0.00005
     1.67426   20041.02400   20207.97439       0.00005
     1.67749   20052.92800   20208.62600       0.00005
     1.68071   20060.48800   20209.40937       0.00005
     1.68394   20062.60500   20210.36799       0.00005
     1.68716   20065.57600   20211.50499       0.00005
     1.69039   20068.66500   20212.87306       0.00005
     1.69361   20070.83900   20214.53094       0.00005
     1.69684   20082.87800   20216.53049       0.00005
     1.70006   20102.54500   20219.07012       0.00005
     1.70328   20121.47300   20222.29539       0.00005
     1.70651   20127.66900   20226.54642       0.00005
     1.70973   20130.34800   20232.45533       0.00005
     1.71296   20142.08200   20240.62639       0.00005
     1.71618   20148.36300   20252.66005       0.00005
     1.71941   20162.74100   20270.19116       0.00005
     1.72263   20192.65100   20295.56926       0.00005
     1.72586   20233.30900   20333.65674       0.00005
     1.72908   20280.47600   20387.64252       0.00005
     1.73231   20337.41400   20465.23747       0.00005
     1.73553   20414.21200   20573.64023       0.00005
     1.73875   20528.96300   20718.70776       0.00005
     1.74198   20676.03300   20916.24491       0.00005
     1.74520   20865.44600   21167.93835       0.00005
     1.74843   21097.35200   21484.60536       0.00005
     1.75165   21397.13000   21872.21612       0.00005
     1.75488   21747.05800   22325.34270       0.00005
     1.75810   22128.59500   22847.19504       0.00005
     1.76133   22548.53900   23418.25200       0.00004
     1.76455   22950.83400   24022.02122       0.00004
     1.76778   23327.54000   24631.46931       0.00004
     1.77100   23647.15200   25216.13309       0.00004
     1.77422   23899.22300   25736.17148       0.00004
     1.77745   24095.27100   26156.94599       0.00004
     1.78067   24224.57500   26450.89720       0.00004
     1.78390   24294.60900   26574.53644       0.00004
     1.78712   24305.37200   26536.92679       0.00004
     1.79035   24250.69500   26327.75360       0.00004
     1.79357   24131.00200   25969.58167       0.00004
     1.79680   23933.16700   25498.59619       0.00004
     1.80002   23655.93700   24937.79616       0.00004
     1.80325   23300.32500   24335.38411       0.00004
     1.80647   22909.29300   23720.92970       0.00004
     1.80969   22459.64000   23126.61117       0.00004
     1.81292   22037.61300   22571.72200       0.00005
     1.81614   21638.61500   22078.59167       0.00005
     1.81937   21291.48900   21651.06218       0.00005
     1.82259   21001.80500   21291.83406       0.00005
     1.82582   20763.86900   21004.11700       0.00005
     1.82904   20591.56300   20774.30831       0.00005
     1.83227   20455.03900   20599.69341       0.00005
     1.83549   20355.32900   20468.58667       0.00005
     1.83872   20285.47200   20371.23864       0.00005
     1.84194   20220.95500   20302.98195       0.00005
     1.84516   20178.38700   20253.36837       0.00005
     1.84839   20134.41900   20218.51800       0.00005
     1.85161   20100.84400   20193.83081       0.00005
     1.85484   20079.33000   20175.70234       0.00005
     1.85806   20051.87600   20162.55093       0.00005
     1.86129   20036.84500   20152.25020       0.00005
     1.86451   20024.81100   20143.95399       0.00005
     1.86774   20020.49000   20137.01423       0.00005
     1.87096   20010.68100   20130.90395       0.00005
     1.87419   20003.90900   20125.43783       0.00005
     1.87741   19997.26500   20120.39561       0.00005
     1.88064   19989.33600   20115.67705       0.00005
     1.88386   19987.51600   20111.23817       0.00005
     1.88708   19982.53800   20107.00261       0.00005
     1.89031   19972.05000   20102.95684       0.00005
     1.89353   19965.27600   20099.07048       0.00005
     1.89676   19955.17400   20095.31660       0.00005
     1.89998   19951.51200   20091.69873       0.00005
     1.90321   19944.14500   20088.18493       0.00005
     1.90643   19942.11500   20084.77173       0.00005
     1.90966   19932.97200   20081.45058       0.00005
     1.91288   19921.35800   20078.20656       0.00005
     1.91611   19920.05900   20075.04134       0.00005
     1.91933   19919.70400   20071.94120       0.00005
     1.92255   19927.82300   20068.90167       0.00005
     1.92578   19941.89000   20065.92130       0.00005
     1.92900   19945.44200   20062.99121       0.00005
     1.93223   19946.71100   20060.11126       0.00005
     1.93545   19945.75600   20057.27632       0.00005
     1.93868   19936.13400   20054.48256       0.00005
     1.94190   19933.84900   20051.73123       0.00005
     1.94513   19927.27800   20049.01723       0.00005
     1.94835   19918.82500   20046.34016       0.00005
     1.95158   19915.73300   20043.69870       0.00005
     1.95480   19915.70400   20041.09133       0.00005
     1.95802   19913.12700   20038.51898       0.00005
     1.96125   19914.21200   20035.98053       0.00005
     1.96447   19919.52700   20033.47552       0.00005
     1.96770   19920.97500   20031.00473       0.00005
     1.97092   19929.23600   20028.56973       0.00005
     1.97415   19932.03500   20026.17024       0.00005
     1.97737   19936.13300   20023.80856       0.00005
     1.98060   19939.90900   20021.48586       0.00005
     1.98382   19942.99700   20019.20303       0.00005
     1.98705   19945.06000   20016.96696       0.00005
     1.99027   19947.47200   20014.77561       0.00005
     1.99349   19950.47600   20012.63450       0.00005
     1.99672   19947.55500   20010.54868       0.00005
     1.99994   19946.22500   20008.51886       0.00005
     2.00317   19946.74800   20006.55702       0.00005
     2.00639   19942.56300   20004.66296       0.00005
     2.00962   19944.41300   20002.84437       0.00005
     2.01284   19945.23000   20001.11474       0.00005
     2.01607   19943.97100   19999.47396       0.00005
     2.01929   19942.11600   19997.94193       0.00005
     2.02252   19951.04700   19996.52545       0.00005
     2.02574   19953.01700   19995.23410       0.00005
     2.02896   19954.45900   19994.10287       0.00005
     2.03219   19955.26700   19993.13343       0.00005
     2.03541   19956.14300   19992.36837       0.00005
     2.03864   19959.55300   19991.84977       0.00005
     2.04186   19969.43400   19991.61374       0.00005
     2.04509   19973.87700   19991.80700       0.00005
     2.04831   19978.63600   19992.51953       0.00005
     2.05154   19984.15700   19993.98973       0.00005
     2.05476   19993.08600   19996.63667       0.00005
     2.05799   20011.80000   20000.95388       0.00005
     2.06121   20033.19000   20007.84364       0.00005
     2.06443   20054.35100   20018.45815       0.00005
     2.06766   20078.79700   20034.42323       0.00005
     2.07088   20115.86500   20058.96987       0.00005
     2.07411   20153.94800   20094.30917       0.00005
     2.07733   20211.79000   20145.87382       0.00005
     2.08056   20293.78200   20218.58307       0.00005
     2.08378   20385.00500   20316.96354       0.00005
     2.08701   20510.79100   20452.23196       0.00005
     2.09023   20682.18900   20626.34977       0.00005
     2.09346   20885.30100   20848.29605       0.00005
     2.09668   21150.15600   21123.30935       0.00005
     2.09990   21463.63200   21449.21245       0.00005
     2.10313   21822.70500   21831.49891       0.00005
     2.10635   22213.40700   22257.21673       0.00005
     2.10958   22623.42100   22717.26171       0.00004
     2.11280   23022.29600   23194.48146       0.00004
     2.11603   23383.04300   23666.91486       0.00004
     2.11925   23693.47900   24106.68201       0.00004
     2.12248   23925.46000   24486.78368       0.00004
     2.12570   24094.55300   24782.65694       0.00004
     2.12893   24204.04000   24958.37806       0.00004
     2.13215   24246.99700   25012.22149       0.00004
     2.13537   24224.05400   24927.59618       0.00004
     2.13860   24144.28800   24716.39368       0.00004
     2.14182   23977.21700   24401.91784       0.00004
     2.14505   23724.06700   23997.38068       0.00004
     2.14827   23416.51100   23542.86493       0.00004
     2.15150   23031.88000   23061.18288       0.00004
     2.15472   22612.98400   22579.53583       0.00004
     2.15795   22181.97000   22116.95013       0.00005
     2.16117   21747.69700   21693.63363       0.00005
     2.16440   21372.24100   21316.36101       0.00005
     2.16762   21050.42000   20991.10709       0.00005
     2.17084   20779.15200   20722.36252       0.00005
     2.17407   20566.94800   20501.91598       0.00005
     2.17729   20404.68200   20329.92392       0.00005
     2.18052   20277.76000   20196.82437       0.00005
     2.18374   20186.04600   20095.43808       0.00005
     2.18697   20115.98600   20021.86780       0.00005
     2.19019   20056.07700   19966.94191       0.00005
     2.19342   20010.27400   19927.31352       0.00005
     2.19664   19975.31300   19898.36649       0.00005
     2.19987   19942.29300   19876.60077       0.00005
     2.20309   19925.43200   19860.45833       0.00005
     2.20632   19908.10500   19847.56013       0.00005
     2.20954   19890.37800   19837.02769       0.00005
     2.21276   19876.42700   19828.08394       0.00005
     2.21599   19862.25000   19820.12730       0.00005
     2.21921   19849.50300   19812.93322       0.00005
     2.22244   19833.43900   19806.22184       0.00005
     2.22566   19828.42600   19799.87737       0.00005
     2.22889   19827.17300   19793.83521       0.00005
     2.23211   19822.07400   19788.00867       0.00005
     2.23534   19818.65800   19782.38222       0.00005
     2.23856   19815.77300   19776.91652       0.00005
     2.24179   19803.91700   19771.58609       0.00005
     2.24501   19796.84100   19766.39012       0.00005
     2.24823   19787.67100   19761.29664       0.00005
     2.25146   19774.46000   19756.30259       0.00005
     2.25468   19773.14300   19751.39674       0.00005
     2.25791   19771.61500   19746.56389       0.00005
     2.26113   19765.12700   19741.80671       0.00005
     2.26436   19761.29000   19737.10835       0.00005
     2.26758   19756.02000   19732.46547       0.00005
     2.27081   19750.29300   19727.87516       0.00005
     2.27403   19750.04300   19723.32662       0.00005
     2.27726   19737.98800   19718.82156       0.00005
     2.28048   19731.63200   19714.35152       0.00005
     2.28370   19731.00100   19709.91316       0.00005
     2.28693   19729.85900   19705.50642       0.00005
     2.29015   19727.13500   19701.12405       0.00005
     2.29338   19728.30400   19696.76631       0.00005
     2.29660   19730.44000   19692.42979       0.00005
     2.29983   19729.42900   19688.11066       0.00005
     2.30305   19726.11000   19683.81084       0.00005
     2.30628   19723.49800   19679.52446       0.00005
     2.30950   19714.97600   19675.25174       0.00005
     2.31273   19710.50900   19670.99143       0.00005
     2.31595   19702.33000   19666.74034       0.00005
     2.31917   19705.02300   19662.49987       0.00005
     2.32240   19704.89800   19658.26653       0.00005
     2.32562   19706.14700   19654.04006       0.00005
     2.32885   19705.93900   19649.82005       0.00005
     2.33207   19713.77700   19645.60438       0.00005
     2.33530   19720.90800   19641.39341       0.00005
     2.33852   19714.80600   19637.18576       0.00005
     2.34175   19709.42900   19632.98029       0.00005
     2.34497   19701.50000   19628.77775       0.00005
     2.34820   19680.50500   19624.57594       0.00005
     2.35142   19678.49100   19620.37543       0.00005
     2.35464   19680.09200   19616.17521       0.00005
     2.35787   19679.58300   19611.97459       0.00005
     2.36109   19678.59800   19607.77403       0.00005
     2.36432   19679.98000   19603.57213       0.00005
     2.36754   19677.25600   19599.36912       0.00005
     2.37077   19677.12600   19595.16454       0.00005
     2.37399   19678.37100   19590.95781       0.00005
     2.37722   19680.28800   19586.74912       0.00005
     2.38044   19678.81800   19582.53786       0.00005
     2.38367   19676.70500   19578.32367       0.00005
     2.38689   19674.85400   19574.10690       0.00005
     2.39011   19674.76600   19569.88656       0.00005
     2.39334   19680.20300   19565.66321       0.00005
     2.39656   19682.43000   19561.43613       0.00005
     2.39979   19688.09900   19557.20535       0.00005
     2.40301   19690.93500   19552.97090       0.00005
     2.40624   19684.56200   19548.73242       0.00005
     2.40946   19683.03800   19544.48982       0.00005
     2.41269   19682.59800   19540.24319       0.00005
     2.41591   19684.78800   19535.99202       0.00005
     2.41914   19690.90100   19531.73673       0.00005
     2.42236   19700.88500   19527.47700       0.00005
     2.42558   19706.29000   19523.21270       0.00005
     2.42881   19701.09600   19518.94405       0.00005
     2.43203   19703.05200   19514.67059       0.00005
     2.43526   19700.83900   19510.39279       0.00005
     2.43848   19700.82400   19506.11015       0.00005
     2.44171   19705.25300   19501.82300       0.00005
     2.44493   19711.53300   19497.53115       0.00005
     2.44816   19709.82600   19493.23470       0.00005
     2.45138   19709.42800   19488.93356       0.00005
     2.45461   19718.98000   19484.62788       0.00005
     2.45783   19721.59300   19480.31746       0.00005
     2.46105   19720.97400   19489.85199       0.00005
     2.46428   19724.29200   19485.61559       0.00005
     2.46750   19725.40700   19481.37570       0.00005
     2.47073   19718.80800   19477.13197       0.00005
     2.47395   19720.98800   19472.88464       0.00005
     2.47718   19723.41400   19468.63406       0.00005
     2.48040   19719.51600   19464.37983       0.00005
     2.48363   19723.19400   19460.12256       0.00005
     2.48685   19723.35200   19455.92257       0.00005
     2.49008   19721.47200   19451.65932       0.00005
     2.49330   19733.03300   19447.39311       0.00005
     2.49652   19734.74500   19443.12411       0.00005
     2.49975   19740.17300   19438.85246       0.00005
     2.50297   19745.48500   19434.57840       0.00005
     2.50620   19740.80700   19430.30189       0.00005
     2.50942   19735.50800   19426.02348       0.00005
     2.51265   19734.05600   19421.74287       0.00005
     2.51587   19727.57600   19417.46079       0.00005
     2.51910   19727.11200   19413.17704       0.00005
     2.52232   19736.07500   19408.89214       0.00005
     2.52555   19744.01600   19404.60626       0.00005
     2.52877   19747.35800   19400.31947       0.00005
     2.53199   19752.59700   19396.03249       0.00005
     2.53522   19756.10000   19391.74524       0.00005
     2.53844   19759.36800   19387.45821       0.00005
     2.54167   19763.56800   19383.17187       0.00005
     2.54489   19768.69500   19378.88634       0.00005
     2.54812   19767.55700   19374.60214       0.00005
     2.55134   19766.07700   19370.31989       0.00005
     2.55457   19761.52100   19366.03949       0.00005
     2.55779   19746.89000   19361.12245       0.00005
     2.56102   19740.66200   19356.85334       0.00005
     2.56424   19731.20900   19352.58826       0.00005
     2.56746   19726.51800   19348.32751       0.00005
     2.57069   19727.80000   19344.07155       0.00005
     2.57391   19723.99800   19339.82154       0.00005
     2.57714   19715.86000   19335.57779       0.00005
     2.58036   19704.91300   19331.34120       0.00005
     2.58359   19689.65300   19327.11309       0.00005
     2.58681   19678.77400   19322.89361       0.00005
     2.59004   19669.01000   19318.68456       0.00005
     2.59326   19658.33800   19314.48656       0.00005
     2.59649   19645.66400   19310.30049       0.00005
     2.59971   19635.29900   19306.12907       0.00005
     2.60294   19622.97900   19301.97163       0.00005
     2.60616   19613.86600   19297.83150       0.00005
     2.60938   19603.76800   19293.70939       0.00005
     2.61261   19585.96600   19289.60678       0.00005
     2.61583   19576.36100   19285.52726       0.00005
     2.61906   19557.74600   19291.24756       0.00005
     2.62228   19544.96500   19287.27538       0.00005
     2.62551   19536.36800   19283.33323       0.00005
     2.62873   19525.82600   19279.42227       0.00005
     2.63196   19516.20000   19275.54869       0.00005
     2.63518   19503.72600   19271.71282       0.00005
     2.63841   19493.42300   19267.92021       0.00005
     2.64163   19483.49200   19264.17646       0.00005
     2.64485   19477.36700   19260.48238       0.00005
     2.64808   19468.03600   19256.84799       0.00005
     2.65130   19462.32100   19253.27561       0.00005
     2.65453   19448.94000   19249.77196       0.00005
     2.65775   19444.74400   19246.34957       0.00005
     2.66098   19438.47900   19243.00863       0.00005
     2.66420   19433.69000   19239.76614       0.00005
     2.66743   19426.89800   19236.62943       0.00005
     2.67065   19418.90300   19233.60820       0.00005
     2.67388   19397.06100   19230.72716       0.00005
     2.67710   19383.21500   19227.99100       0.00005
     2.68032   19374.65700   19225.43383       0.00005
     2.68355   19373.35100   19223.08319       0.00005
     2.68677   19371.70000   19220.96906       0.00005
     2.69000   19363.58000   19219.17230       0.00005
     2.69322   19356.43600   19217.75526       0.00005
     2.69645   19349.72600   19216.86364       0.00005
     2.69967   19344.71800   19216.72433       0.00005
     2.70290   19341.78400   19217.57817       0.00005
     2.70612   19345.49300   19220.00255       0.00005
     2.70935   19351.67600   19224.59711       0.00005
     2.71257   19362.15800   19232.33174       0.00005
     2.71579   19375.83400   19244.92724       0.00005
     2.71902   19390.03600   19263.74921       0.00005
     2.72224   19416.82300   19292.01826       0.00005
     2.72547   19459.61000   19332.60781       0.00005
     2.72869   19520.41800   19388.98087       0.00005
     2.73192   19606.31100   19467.17278       0.00005
     2.73514   19719.08900   19570.09094       0.00005
     2.73837   19861.53900   19704.42007       0.00005
     2.74159   20051.47300   19874.69588       0.00005
     2.74482   20288.07600   20082.39115       0.00005
     2.74804   20580.43300   20332.43519       0.00005
     2.75126   20926.61700   20620.98833       0.00005
     2.75449   21297.93900   20944.95647       0.00005
     2.75771   21687.37800   21297.68787       0.00005
     2.76094   22072.05000   21665.63923       0.00005
     2.76416   22432.63600   22034.13134       0.00004
     2.76739   22746.91700   22384.69823       0.00004
     2.77061   23007.90700   22697.45139       0.00004
     2.77384   23211.23000   22946.74322       0.00004
     2.77706   23338.14000   23119.93690       0.00004
     2.78029   23397.31500   23194.47618       0.00004
     2.78351   23401.96300   23166.66146       0.00004
     2.78673   23327.38800   23041.54341       0.00004
     2.78996   23169.74200   22822.28065       0.00004
     2.79318   22954.76500   22533.98126       0.00004
     2.79641   22641.80800   22193.66963       0.00004
     2.79963   22270.69900   21823.01462       0.00004
     2.80286   21862.10600   21443.08059       0.00005
     2.80608   21413.21800   21071.05117       0.00005
     2.80931   20988.83100   20720.08790       0.00005
     2.81253   20582.78200   20400.29372       0.00005
     2.81576   20219.69500   20119.83030       0.00005
     2.81898   19921.73500   19877.77972       0.00005
     2.82220   19676.97800   19677.52194       0.00005
     2.82543   19486.69200   19514.30367       0.00005
     2.82865   19329.67400   19383.76781       0.00005
     2.83188   19212.82700   19283.58529       0.00005
     2.83510   19088.49800   19205.73725       0.00005
     2.83833   19012.83400   19147.30483       0.00005
     2.84155   18963.19100   19103.39138       0.00005
     2.84478   18923.44700   19069.97968       0.00005
     2.84800   18914.39200   19044.94313       0.00005
     2.85123   18897.98200   19025.32074       0.00005
     2.85445   18870.18400   19009.71496       0.00005
     2.85767   18852.14200   18996.91855       0.00005
     2.86090   18828.45200   18985.91456       0.00005
     2.86412   18805.23600   18976.26666       0.00005
     2.86735   18789.85200   18967.48905       0.00005
     2.87057   18768.25700   18959.34393       0.00005
     2.87380   18751.86600   18951.69246       0.00005
     2.87702   18737.89700   18944.37965       0.00005
     2.88025   18729.50300   18937.36613       0.00005
     2.88347   18716.23000   18930.58643       0.00005
     2.88670   18706.63800   18924.00338       0.00005
     2.88992   18693.38200   18917.60704       0.00005
     2.89314   18673.65900   18911.35986       0.00005
     2.89637   18662.28500   18905.25698       0.00005
     2.89959   18653.67500   18899.28355       0.00005
     2.90282   18639.35000   18893.42247       0.00005
     2.90604   18633.74400   18887.67513       0.00005
     2.90927   18626.33600   18882.02409       0.00005
     2.91249   18620.09400   18876.46616       0.00005
     2.91572   18607.60600   18870.99840       0.00005
     2.91894   18598.37800   18865.60893       0.00005
     2.92217   18594.33500   18860.30119       0.00005
     2.92539   18582.49500   18855.06682       0.00005
     2.92861   18570.35000   18849.90294       0.00005
     2.93184   18563.28200   18844.81245       0.00005
     2.93506   18550.36400   18839.78714       0.00005
     2.93829   18535.95700   18834.83135       0.00005
     2.94151   18529.97600   18829.94318       0.00005
     2.94474   18520.49200   18825.11984       0.00005
     2.94796   18508.08500   18820.37011       0.00005
     2.95119   18502.13600   18815.68843       0.00005
     2.95441   18499.59400   18811.08180       0.00005
     2.95764   18492.71400   18806.55635       0.00005
     2.96086   18488.57700   18835.77067       0.00005
     2.96408   18484.34900   18831.61693       0.00005
     2.96731   18478.92800   18827.57720       0.00005
     2.97053   18478.05700   18823.67709       0.00005
     2.97376   18472.33400   18819.45833       0.00005
     2.97698   18467.67300   18815.98618       0.00005
     2.98021   18466.46800   18831.37606       0.00005
     2.98343   18464.51400   18828.83556       0.00005
     2.98666   18464.04100   18840.23336       0.00005
     2.98988   18461.24800   18839.45077       0.00005
     2.99311   18459.06000   18839.96259       0.00005
     2.99633   18458.48000   18842.38884       0.00005
     2.99956   18464.31800   18847.41701       0.00005
     3.00278   18471.77200   18855.59599       0.00005
     3.00600   18486.62000   18868.49993       0.00005
     3.00923   18495.79400   18886.58710       0.00005
     3.01245   18517.02500   18911.19419       0.00005
     3.01568   18542.35000   18943.69431       0.00005
     3.01890   18569.38800   18984.19922       0.00005
     3.02213   18613.17800   19034.31847       0.00005
     3.02535   18657.07500   19093.24178       0.00005
     3.02858   18704.34200   19160.47704       0.00005
     3.03180   18764.53000   19235.14854       0.00005
     3.03503   18825.83000   19314.35167       0.00005
     3.03825   18888.43200   19395.43609       0.00005
     3.04147   18952.67000   19474.26505       0.00005
     3.04470   19014.90600   19546.99097       0.00005
     3.04792   19068.25800   19607.33330       0.00005
     3.05115   19118.48400   19652.28437       0.00005
     3.05437   19161.20700   19676.80157       0.00005
     3.05760   19203.30200   19678.06749       0.00005
     3.06082   19240.83200   19657.32963       0.00005
     3.06405   19270.25600   19613.20137       0.00005
     3.06727   19290.40800   19551.80671       0.00005
     3.07050   19295.85400   19476.61363       0.00005
     3.07372   19290.74800   19399.28978       0.00005
     3.07694   19269.64000   19311.00417       0.00005
     3.08017   19237.29000   19222.64287       0.00005
     3.08339   19196.48500   19137.79021       0.00005
     3.08662   19157.85200   19058.77229       0.00005
     3.08984   19109.97000   18988.19658       0.00005
     3.09307   19061.37400   18926.01333       0.00005
     3.09629   19014.88200   18873.25312       0.00005
     3.09952   18957.03700   18829.33112       0.00005
     3.10274   18899.80100   18793.08074       0.00005
     3.10597   18842.11600   18764.55026       0.00005
     3.10919   18784.81100   18741.61059       0.00005
     3.11241   18727.42700   18723.60496       0.00005
     3.11564   18674.84200   18709.51812       0.00005
     3.11886   18627.87900   18698.22603       0.00005
     3.12209   18581.93000   18689.29142       0.00005
     3.12531   18538.81400   18681.89447       0.00005
     3.12854   18493.43900   18675.65107       0.00005
     3.13176   18451.78800   18670.26893       0.00005
     3.13499   18414.56000   18665.44322       0.00005
     3.13821   18386.08500   18661.05602       0.00005
     3.14144   18359.43300   18656.97379       0.00005
     3.14466   18336.70300   18653.11818       0.00005
     3.14788   18315.11300   18649.45606       0.00005
     3.15111   18296.42400   18645.94187       0.00005
     3.15433   18276.63300   18642.55977       0.00005
     3.15756   18260.19200   18639.29949       0.00005
     3.16078   18246.76800   18636.14629       0.00005
     3.16401   18234.27900   18633.09985       0.00005
     3.16723   18215.72700   18630.15542       0.00005
     3.17046   18204.48900   18627.30657       0.00005
     3.17368   18200.19300   18624.55708       0.00005
     3.17691   18192.26200   18621.90183       0.00005
     3.18013   18190.81500   18619.34021       0.00005
     3.18335   18190.12500   18616.87783       0.00005
     3.18658   18185.43900   18614.50752       0.00005
     3.18980   18179.61800   18612.23481       0.00006
     3.19303   18173.64600   18610.05987       0.00006
     3.19625   18166.80000   18607.97997       0.00006
     3.19948   18164.71100   18606.00518       0.00006
     3.20270   18166.24800   18604.12924       0.00006
     3.20593   18167.45400   18602.35690       0.00006
     3.20915   18175.04400   18600.69398       0.00006
     3.21238   18173.46800   18599.13550       0.00006
     3.21560   18173.92300   18597.69323       0.00006
     3.21882   18175.54100   18596.36418       0.00006
     3.22205   18180.43100   18595.15043       0.00006
     3.22527   18182.73200   18594.06462       0.00005
     3.22850   18186.59700   18593.09923       0.00005
     3.23172   18195.78400   18592.26642       0.00005
     3.23495   18201.90500   18591.56839       0.00005
     3.23817   18206.56100   18591.00273       0.00005
     3.24140   18215.88300   18590.59114       0.00005
     3.24462   18227.98600   18590.32246       0.00005
     3.24785   18237.04400   18590.20880       0.00005
     3.25107   18249.70700   18590.25953       0.00005
     3.25429   18261.73400   18590.46917       0.00005
     3.25752   18266.89500   18590.86214       0.00005
     3.26074   18271.55400   18591.43110       0.00005
     3.26397   18273.09000   18592.18501       0.00005
     3.26719   18273.58700   18593.14346       0.00005
     3.27042   18272.41000   18594.29674       0.00005
     3.27364   18277.54000   18595.67137       0.00005
     3.27687   18282.96800   18597.26720       0.00005
     3.28009   18280.60200   18599.08739       0.00005
     3.28332   18285.42600   18601.16646       0.00005
     3.28654   18287.54300   18603.48895       0.00005
     3.28976   18287.62700   18606.08276       0.00005
     3.29299   18296.89500   18608.95978       0.00005
     3.29621   18305.49800   18612.11493       0.00005
     3.29944   18312.70700   18615.60071       0.00005
     3.30266   18321.43100   18619.39696       0.00005
     3.30589   18326.54200   18623.53175       0.00005
     3.30911   18328.78400   18628.03559       0.00005
     3.31234   18333.69200   18632.89657       0.00005
     3.31556   18340.86300   18638.17557       0.00005
     3.31879   18350.90000   18643.86349       0.00005
     3.32201   18358.80000   18649.98211       0.00005
     3.32523   18370.61000   18656.59073       0.00005
     3.32846   18379.60600   18663.66772       0.00005
     3.33168   18388.05100   18671.28257       0.00005
     3.33491   18397.59000   18679.44842       0.00005
     3.33813   18407.80800   18688.17225       0.00005
     3.34136   18413.90900   18697.56189       0.00005
     3.34458   18431.46400   18707.57845       0.00005
     3.34781   18449.91200   18718.30343       0.00005
     3.35103   18468.47600   18729.78751       0.00005
     3.35426   18488.82900   18742.02157       0.00005
     3.35748   18501.34900   18755.16327       0.00005
     3.36070   18523.57200   18769.17461       0.00005
     3.36393   18540.02700   18784.14256       0.00005
     3.36715   18565.30200   18800.18478       0.00005
     3.37038   18594.04500   18817.27607       0.00005
     3.37360   18611.01000   18837.30608       0.00005
     3.37683   18632.36200   18860.54490       0.00005
     3.38005   18658.76100   18881.49561       0.00005
     3.38328   18676.67600   18904.01708       0.00005
     3.38650   18699.75100   18928.05141       0.00005
     3.38973   18724.36900   18953.85927       0.00005
     3.39295   18753.78700   18981.54121       0.00005
     3.39617   18787.23000   19011.13690       0.00005
     3.39940   18821.76500   19043.11083       0.00005
     3.40262   18855.28400   19077.35486       0.00005
     3.40585   18891.01700   19114.21658       0.00005
     3.40907   18929.75800   19153.99439       0.00005
     3.41230   18969.90200   19196.70553       0.00005
     3.41552   19015.78600   19243.05896       0.00005
     3.41875   19063.74400   19293.04088       0.00005
     3.42197   19114.94000   19347.08070       0.00005
     3.42520   19177.13200   19405.91444       0.00005
     3.42842   19233.54300   19469.54439       0.00005
     3.43165   19300.56700   19539.11400       0.00005
     3.43487   19382.89900   19615.02850       0.00005
     3.43809   19465.72100   19697.95824       0.00005
     3.44132   19570.38600   19790.21458       0.00005
     3.44454   19688.83900   19891.86960       0.00005
     3.44777   19822.70000   20006.18175       0.00005
     3.45099   19987.30100   20136.51128       0.00005
     3.45422   20180.94600   20286.10167       0.00005
     3.45744   20417.06900   20466.23099       0.00005
     3.46067   20700.54100   20683.83530       0.00005
     3.46389   21059.63300   20956.19002       0.00005
     3.46712   21495.51600   21310.48135       0.00005
     3.47034   22067.94800   21769.64079       0.00005
     3.47356   22816.50900   22396.39784       0.00004
     3.47679   23737.11300   23238.42848       0.00004
     3.48001   25018.00100   24370.26123       0.00004
     3.48324   26654.19500   25925.20432       0.00004
     3.48646   28796.98500   27970.68665       0.00003
     3.48969   31624.43100   30698.31574       0.00003
     3.49291   35216.29400   34231.84672       0.00003
     3.49614   39874.45200   38675.50036       0.00003
     3.49936   45581.94700   44302.39492       0.00002
     3.50259   52509.99000   51066.73614       0.00002
     3.50581   60839.28100   59115.48796       0.00002
     3.50903   70024.03700   68425.57348       0.00001
     3.51226   80001.60300   78813.76028       0.00001
     3.51548   90621.64700   90203.76048       0.00001
     3.51871   100855.99000   102148.09666       0.00001
     3.52193   110712.07000   114269.60030       0.00001
     3.52516   119628.08000   125980.46220       0.00001
     3.52838   127317.81000   136750.59358       0.00001
     3.53161   133562.61000   145755.95515       0.00001
     3.53483   138173.41000   152463.84740       0.00001
     3.53806   141184.16000   156387.02408       0.00001
     3.54128   142274.91000   156885.01075       0.00001
     3.54450   141387.33000   154296.67692       0.00001
     3.54773   138620.14000   148564.50628       0.00001
     3.55095   133551.61000   140318.01044       0.00001
     3.55418   126481.95000   130232.62132       0.00001
     3.55740   118066.12000   118808.27657       0.00001
     3.56063   107850.97000   106845.53493       0.00001
     3.56385   97447.76400   94842.30180       0.00001
     3.56708   86833.67100   83310.56347       0.00001
     3.57030   76369.56400   72535.59530       0.00001
     3.57353   67187.02900   62903.43996       0.00001
     3.57675   58793.44200   54430.89860       0.00002
     3.57997   51784.74300   47196.15011       0.00002
     3.58320   45806.19700   41236.91449       0.00002
     3.58642   40950.28000   36343.89237       0.00002
     3.58965   37117.91400   32509.89808       0.00003
     3.59287   33935.83400   29513.68779       0.00003
     3.59610   31454.72300   27208.71873       0.00003
     3.59932   29498.28800   25509.83548       0.00003
     3.60255   27951.07600   24227.87845       0.00004
     3.60577   26718.08700   23296.17970       0.00004
     3.60900   25785.95000   22615.57895       0.00004
     3.61222   25079.03400   22113.04223       0.00004
     3.61544   24522.75600   21756.08152       0.00004
     3.61867   24123.98000   21490.53788       0.00004
     3.62189   23850.28200   21296.78937       0.00004
     3.62512   23676.31000   21156.20836       0.00004
     3.62834   23603.93900   21054.79887       0.00004
     3.63157   23617.82000   20986.84608       0.00004
     3.63479   23709.88400   20946.60548       0.00004
     3.63802   23886.30800   20932.34991       0.00004
     3.64124   24145.25100   20944.89244       0.00004
     3.64447   24479.21400   20988.76480       0.00004
     3.64769   24892.18200   21068.37460       0.00004
     3.65091   25393.03200   21196.41668       0.00004
     3.65414   25972.08800   21388.73232       0.00004
     3.65736   26637.40700   21662.63291       0.00004
     3.66059   27405.91900   22065.44945       0.00004
     3.66381   28297.05700   22623.32534       0.00004
     3.66704   29329.23200   23398.99769       0.00003
     3.67026   30585.24900   24471.63189       0.00003
     3.67349   32134.17200   25892.38842       0.00003
     3.67671   34057.51200   27810.88116       0.00003
     3.67994   36525.47500   30281.34971       0.00003
     3.68316   39555.40700   33409.55154       0.00003
     3.68638   43492.63800   37342.59739       0.00002
     3.68961   48223.87500   42065.29535       0.00002
     3.69283   53753.91600   47703.40170       0.00002
     3.69606   60424.26800   54189.53372       0.00002
     3.69928   67378.39800   61435.84482       0.00001
     3.70251   74829.73000   69365.00671       0.00001
     3.70573   82409.80000   77678.36743       0.00001
     3.70896   89384.78800   86115.44255       0.00001
     3.71218   95869.89300   94276.70965       0.00001
     3.71541   101329.55000   101803.56605       0.00001
     3.71863   105798.19000   108077.40643       0.00001
     3.72185   109116.91000   112807.54008       0.00001
     3.72508   111106.52000   115552.22346       0.00001
     3.72830   111870.61000   115976.56481       0.00001
     3.73153   111166.67000   114244.99752       0.00001
     3.73475   108879.31000   110254.32555       0.00001
     3.73798   105198.13000   104542.60783       0.00001
     3.74120   99781.24300   97491.82695       0.00001
     3.74443   93046.60700   89510.92911       0.00001
     3.74765   85532.09000   81120.36787       0.00001
     3.75088   77087.60000   72680.68057       0.00001
     3.75410   68846.30000   64543.10200       0.00001
     3.75732   60858.88000   56922.44948       0.00002
     3.76055   53496.19900   50092.77637       0.00002
     3.76377   47180.23500   44053.94215       0.00002
     3.76700   41714.61300   38902.60147       0.00002
     3.77022   37367.49200   34622.98260       0.00003
     3.77345   33756.46700   31097.71291       0.00003
     3.77667   30883.59600   28340.63776       0.00003
     3.77990   28729.71400   26163.24745       0.00003
     3.78312   26969.48400   24492.46910       0.00004
     3.78635   25606.37700   23244.53521       0.00004
     3.78957   24565.61900   22297.54356       0.00004
     3.79279   23736.44600   21607.85787       0.00004
     3.79602   23071.77100   21093.08895       0.00004
     3.79924   22546.93800   20707.84457       0.00004
     3.80247   22135.96300   20423.17217       0.00005
     3.80569   21800.91400   20201.69824       0.00005
     3.80892   21527.03700   20029.84165       0.00005
     3.81214   21297.97900   19891.61279       0.00005
     3.81537   21112.44300   19776.85348       0.00005
     3.81859   20951.53600   19681.61229       0.00005
     3.82182   20811.71700   19599.16287       0.00005
     3.82504   20701.98200   19527.64102       0.00005
     3.82827   20608.49300   19465.03588       0.00005
     3.83149   20526.93400   19409.73389       0.00005
     3.83471   20456.54000   19361.27471       0.00005
     3.83794   20394.88200   19318.01143       0.00005
     3.84116   20335.36100   19279.82002       0.00005
     3.84439   20284.89100   19246.41747       0.00005
     3.84761   20237.78500   19217.12182       0.00005
     3.85084   20201.21000   19191.90328       0.00005
     3.85406   20166.63300   19170.30705       0.00005
     3.85729   20140.24600   19152.10354       0.00005
     3.86051   20119.88900   19137.27577       0.00005
     3.86374   20097.95300   19125.43018       0.00005
     3.86696   20080.96500   19116.55595       0.00005
     3.87018   20067.01000   19110.47501       0.00005
     3.87341   20051.66900   19107.05983       0.00005
     3.87663   20038.69400   19106.33839       0.00005
     3.87986   20038.25200   19108.10214       0.00005
     3.88308   20035.36000   19112.36110       0.00005
     3.88631   20034.77100   19119.04907       0.00005
     3.88953   20043.75500   19128.15984       0.00005
     3.89276   20048.87500   19139.67150       0.00005
     3.89598   20059.99800   19153.53983       0.00005
     3.89921   20073.46600   19169.81278       0.00005
     3.90243   20094.90300   19188.46390       0.00005
     3.90565   20116.15000   19209.70121       0.00005
     3.90888   20142.91500   19233.25391       0.00005
     3.91210   20175.24400   19259.29027       0.00005
     3.91533   20208.27800   19287.92420       0.00005
     3.91855   20245.05200   19319.15028       0.00005
     3.92178   20290.63500   19353.11278       0.00005
     3.92500   20335.71000   19389.85157       0.00005
     3.92823   20378.85800   19429.44226       0.00005
     3.93145   20430.89400   19472.11365       0.00005
     3.93468   20481.55600   19517.84720       0.00005
     3.93790   20537.71100   19566.87325       0.00005
     3.94112   20608.54800   19619.33151       0.00005
     3.94435   20680.28900   19675.29730       0.00005
     3.94757   20751.47800   19735.17493       0.00005
     3.95080   20831.76400   19798.93232       0.00005
     3.95402   20921.60400   19866.88340       0.00005
     3.95725   21016.82100   19939.36778       0.00005
     3.96047   21119.97700   20016.43690       0.00005
     3.96370   21224.16000   20098.67071       0.00005
     3.96692   21333.70900   20186.15756       0.00005
     3.97015   21443.97300   20279.27102       0.00005
     3.97337   21564.12100   20378.63058       0.00005
     3.97659   21694.25700   20484.30688       0.00005
     3.97982   21830.48100   20597.12655       0.00005
     3.98304   21974.01000   20717.40731       0.00005
     3.98627   22129.93700   20845.59624       0.00005
     3.98949   22291.62400   20982.77873       0.00004
     3.99272   22457.62500   21129.10121       0.00004
     3.99594   22639.69100   21285.70079       0.00004
     3.99917   22833.20200   21453.48776       0.00004
     4.00239   23040.45800   21632.86727       0.00004
     4.00562   23261.02400   21825.77703       0.00004
     4.00884   23492.57500   22032.61463       0.00004
     4.01206   23735.22000   22254.95177       0.00004
     4.01529   23980.81200   22494.80141       0.00004
     4.01851   24226.23200   22752.90187       0.00004
     4.02174   24481.64700   23032.34343       0.00004
     4.02496   24735.60200   23334.74105       0.00004
     4.02819   24997.40700   23662.67866       0.00004
     4.03141   25265.73200   24020.98431       0.00004
     4.03464   25551.63200   24412.39568       0.00004
     4.03786   25864.26000   24844.09803       0.00004
     4.04109   26207.66000   25324.56949       0.00004
     4.04431   26621.32500   25862.57353       0.00004
     4.04753   27099.19100   26480.11307       0.00004
     4.05076   27665.04100   27195.85419       0.00004
     4.05398   28376.50700   28044.19764       0.00004
     4.05721   29268.81600   29083.92645       0.00003
     4.06043   30408.98000   30363.54020       0.00003
     4.06366   31877.17500   32006.32490       0.00003
     4.06688   33853.93200   34121.68623       0.00003
     4.07011   36407.90200   36862.95757       0.00003
     4.07333   39746.55000   40508.67160       0.00003
     4.07656   44314.41700   45231.46629       0.00002
     4.07978   50130.77000   51432.63552       0.00002
     4.08300   57904.70400   59451.29078       0.00002
     4.08623   67877.83600   69604.10408       0.00001
     4.08945   80691.63600   82501.28591       0.00001
     4.09268   97138.88400   98324.79831       0.00001
     4.09590   116438.16000   117564.00459       0.00001
     4.09913   140346.65000   140503.24766       0.00001
     4.10235   168076.58000   167150.21253       0.00001
     4.10558   198564.52000   197695.19036       0.00001
     4.10880   232652.86000   231719.27039       0.00000
     4.11203   268650.48000   268883.75813       0.00000
     4.11525   305973.59000   308339.26384       0.00000
     4.11847   343954.25000   349333.27684       0.00000
     4.12170   382274.92000   390293.71455       0.00000
     4.12492   420445.36000   429977.21434       0.00000
     4.12815   456729.34000   466960.87505       0.00000
     4.13137   490781.00000   499085.84448       0.00000
     4.13460   521394.74000   525913.58198       0.00000
     4.13782   546082.08000   545897.30261       0.00000
     4.14105   563706.94000   559008.43422       0.00000
     4.14427   573710.84000   565219.90422       0.00000
     4.14750   574515.41000   564386.39381       0.00000
     4.15072   567285.34000   556853.16625       0.00000
     4.15394   551997.28000   542692.40445       0.00000
     4.15717   529813.90000   522179.03420       0.00000
     4.16039   502852.56000   495345.75956       0.00000
     4.16362   471382.79000   463624.78058       0.00000
     4.16684   436497.16000   427586.10519       0.00000
     4.17007   399349.94000   388905.45344       0.00000
     4.17329   359994.72000   349017.76339       0.00000
     4.17652   320133.80000   309065.13746       0.00000
     4.17974   279343.22000   270567.98774       0.00000
     4.18297   239867.65000   234234.91948       0.00000
     4.18619   203596.63000   200823.21575       0.00000
     4.18942   169163.40000   170841.15636       0.00001
     4.19264   139889.39000   144534.19619       0.00001
     4.19586   114980.40000   121894.23816       0.00001
     4.19909   94360.19600   102925.06870       0.00001
     4.20231   78318.43800   87364.55176       0.00001
     4.20554   65942.19100   74939.01482       0.00002
     4.20876   57125.82700   65388.87362       0.00002
     4.21199   50708.63500   58274.17060       0.00002
     4.21521   46650.08000   53368.67046       0.00002
     4.21844   44496.39100   50376.95744       0.00002
     4.22166   43833.69100   49004.07125       0.00002
     4.22489   44641.01100   49100.86939       0.00002
     4.22811   46796.37700   50443.47120       0.00002
     4.23133   49948.91600   52869.32510       0.00002
     4.23456   54296.98800   56286.44179       0.00002
     4.23778   59362.15800   60445.46733       0.00002
     4.24101   64768.23900   65203.17848       0.00002
     4.24423   70449.08300   70327.99171       0.00001
     4.24746   75777.32800   75579.18202       0.00001
     4.25068   80639.19900   80646.48831       0.00001
     4.25391   84658.92800   85236.55826       0.00001
     4.25713   87801.01000   89040.42752       0.00001
     4.26036   89984.04500   91652.35809       0.00001
     4.26358   91130.05600   92963.09029       0.00001
     4.26680   91216.46800   92669.58550       0.00001
     4.27003   90216.32700   90853.04484       0.00001
     4.27325   87935.61700   87672.82873       0.00001
     4.27648   84497.94300   83231.82832       0.00001
     4.27970   79779.12400   77976.20943       0.00001
     4.28293   73878.90500   72139.16601       0.00001
     4.28615   67367.47200   66046.33442       0.00001
     4.28938   60313.47900   59947.70252       0.00002
     4.29260   53253.80300   54085.91120       0.00002
     4.29583   46718.83100   48599.16672       0.00002
     4.29905   40884.46800   43615.21069       0.00002
     4.30227   35907.26100   39227.58410       0.00003
     4.30550   31924.96300   35408.31781       0.00003
     4.30872   28787.54500   32217.70078       0.00003
     4.31195   26397.97000   29565.33561       0.00004
     4.31517   24587.48100   27402.64337       0.00004
     4.31840   23265.50400   25696.97034       0.00004
     4.32162   22296.60600   24334.10865       0.00004
     4.32485   21542.44400   23280.82487       0.00005
     4.32807   21004.81200   22460.50045       0.00005
     4.33130   20597.33400   21816.83473       0.00005
     4.33452   20276.18700   21323.17245       0.00005
     4.33774   20032.53600   20926.94139       0.00005
     4.34097   19831.70000   20609.34296       0.00005
     4.34419   19668.38700   20349.29707       0.00005
     4.34742   19533.69800   20129.11048       0.00005
     4.35064   19418.77200   19940.07989       0.00005
     4.35387   19322.52500   19772.71024       0.00005
     4.35709   19235.99200   19622.76856       0.00005
     4.36032   19162.07600   19486.81428       0.00005
     4.36354   19100.39200   19361.55841       0.00005
     4.36677   19044.79900   19245.91136       0.00005
     4.36999   18991.86600   19138.09577       0.00005
     4.37321   18945.17300   19037.20901       0.00005
     4.37644   18898.99000   18942.75151       0.00005
     4.37966   18846.41800   18853.79702       0.00005
     4.38289   18799.54900   18770.06876       0.00005
     4.38611   18756.10300   18691.05823       0.00005
     4.38934   18707.87000   18616.34076       0.00005
     4.39256   18657.48900   18545.81229       0.00005
     4.39579   18606.58200   18478.96611       0.00005
     4.39901   18549.39700   18415.64449       0.00005
     4.40224   18486.25700   18355.62277       0.00005
     4.40546   18423.25700   18298.64425       0.00005
     4.40868   18361.35400   18244.61988       0.00005
     4.41191   18299.86800   18193.29416       0.00005
     4.41513   18235.24100   18144.55591       0.00005
     4.41836   18170.99600   18098.28084       0.00006
     4.42158   18107.91300   18054.32502       0.00006
     4.42481   18044.34300   18012.60008       0.00006
     4.42803   17985.37500   17972.98625       0.00006
     4.43126   17932.54900   17935.41639       0.00006
     4.43448   17881.18700   17899.81635       0.00006
     4.43771   17832.30600   17866.10831       0.00006
     4.44093   17786.39400   17834.23025       0.00006
     4.44415   17743.48400   17804.12490       0.00006
     4.44738   17697.72700   17775.78084       0.00006
     4.45060   17652.58500   17749.13866       0.00006
     4.45383   17616.19500   17724.17632       0.00006
     4.45705   17579.14200   17700.87321       0.00006
     4.46028   17542.68300   17679.19383       0.00006
     4.46350   17510.33800   17659.20033       0.00006
     4.46673   17475.23300   17640.82601       0.00006
     4.46995   17441.38000   17624.10616       0.00006
     4.47318   17412.29100   17609.08211       0.00006
     4.47640   17381.27300   17595.72102       0.00006
     4.47962   17355.93900   17584.16300       0.00006
     4.48285   17335.87400   17574.36485       0.00006
     4.48607   17314.92000   17566.39279       0.00006
     4.48930   17294.81500   17560.40584       0.00006
     4.49252   17270.50600   17556.35864       0.00006
     4.49575   17250.93600   17554.48391       0.00006
     4.49897   17229.88300   17554.81988       0.00006
     4.50220   17213.04300   17557.44832       0.00006
     4.50542   17202.49200   17562.74384       0.00006
     4.50865   17196.26800   17570.64883       0.00006
     4.51187   17191.97400   17581.55318       0.00006
     4.51509   17191.09400   17595.72724       0.00006
     4.51832   17188.48700   17613.31159       0.00006
     4.52154   17193.62800   17635.20813       0.00006
     4.52477   17200.61300   17661.57763       0.00006
     4.52799   17223.96700   17693.39326       0.00006
     4.53122   17252.60000   17732.10835       0.00006
     4.53444   17288.06400   17778.68078       0.00006
     4.53767   17338.31200   17836.64020       0.00006
     4.54089   17403.93800   17908.65974       0.00006
     4.54412   17490.05100   17999.34223       0.00006
     4.54734   17601.35200   18118.17507       0.00006
     4.55056   17753.30000   18271.48625       0.00006
     4.55379   17947.61800   18476.48422       0.00006
     4.55701   18202.59900   18749.88122       0.00005
     4.56024   18550.31200   19110.03574       0.00005
     4.56346   19001.44500   19599.45767       0.00005
     4.56669   19599.43800   20237.62011       0.00005
     4.56991   20395.22500   21075.68852       0.00005
     4.57314   21442.77700   22162.23828       0.00005
     4.57636   22804.61400   23523.77697       0.00004
     4.57959   24502.79400   25250.42161       0.00004
     4.58281   26711.38000   27343.69345       0.00004
     4.58603   29373.15100   29850.23179       0.00003
     4.58926   32504.31100   32802.38997       0.00003
     4.59248   36204.29900   36153.42346       0.00003
     4.59571   40280.93400   39919.04047       0.00002
     4.59893   44650.48200   43992.29837       0.00002
     4.60216   49077.64800   48285.96453       0.00002
     4.60538   53522.27900   52660.98108       0.00002
     4.60861   57650.85000   56948.14550       0.00002
     4.61183   61243.30800   60937.96107       0.00002
     4.61506   64313.00700   64404.68674       0.00002
     4.61828   66655.89400   67168.55824       0.00002
     4.62151   68207.40600   68909.29212       0.00001
     4.62473   68945.52000   69626.63271       0.00001
     4.62795   68840.68500   69170.71437       0.00001
     4.63118   67828.98000   67588.01223       0.00001
     4.63440   65935.35800   65072.39633       0.00002
     4.63763   63132.99500   61707.58684       0.00002
     4.64085   59502.72500   57822.84702       0.00002
     4.64408   55225.03700   53589.68417       0.00002
     4.64730   50500.42900   49233.30450       0.00002
     4.65053   45516.39100   44928.92353       0.00002
     4.65375   40642.97000   40836.71134       0.00002
     4.65698   36134.27100   37056.95207       0.00003
     4.66020   32058.80600   33658.22968       0.00003
     4.66342   28617.69000   30718.74074       0.00003
     4.66665   25834.85900   28203.29995       0.00004
     4.66987   23678.72300   26140.20417       0.00004
     4.67310   22002.08900   24479.01687       0.00005
     4.67632   20796.96800   23167.38365       0.00005
     4.67955   19941.28800   22184.62904       0.00005
     4.68277   19314.06900   21443.08465       0.00005
     4.68600   18885.94500   20916.51581       0.00005
     4.68922   18585.17200   20533.38578       0.00005
     4.69245   18369.04200   20247.67442       0.00005
     4.69567   18204.84600   20036.93559       0.00005
     4.69889   18077.00600   19852.72577       0.00006
     4.70212   17965.99300   19679.30268       0.00006
     4.70534   17852.78600   19500.65638       0.00006
     4.70857   17741.53400   19303.94241       0.00006
     4.71179   17619.19000   19094.26731       0.00006
     4.71502   17490.12600   18868.05660       0.00006
     4.71824   17352.02900   18634.10443       0.00006
     4.72147   17205.34400   18397.65957       0.00006
     4.72469   17056.86000   18164.21209       0.00006
     4.72792   16902.17700   17939.35267       0.00006
     4.73114   16753.04700   17728.22018       0.00006
     4.73436   16611.16200   17532.93738       0.00006
     4.73759   16481.83100   17356.34261       0.00006
     4.74081   16367.64100   17199.63215       0.00006
     4.74404   16268.53000   17061.36681       0.00006
     4.74726   16190.06400   16943.07430       0.00006
     4.75049   16121.11600   16840.97640       0.00006
     4.75371   16061.77900   16754.41316       0.00006
     4.75694   16010.73600   16681.24417       0.00006
     4.76016   15963.70500   16618.69350       0.00006
     4.76339   15924.54800   16566.13591       0.00006
     4.76661   15888.02000   16520.59577       0.00006
     4.76983   15858.00200   16481.21608       0.00006
     4.77306   15833.60700   16446.60237       0.00006
     4.77628   15812.00500   16415.56257       0.00006
     4.77951   15788.27600   16387.70443       0.00006
     4.78273   15762.63000   16362.02576       0.00006
     4.78596   15738.52200   16338.27582       0.00006
     4.78918   15715.63600   16316.05523       0.00006
     4.79241   15694.76700   16295.05554       0.00006
     4.79563   15672.84600   16275.21320       0.00006
     4.79886   15650.03400   16256.26036       0.00006
     4.80208   15629.19900   16238.15237       0.00006
     4.80530   15603.37200   16220.80217       0.00006
     4.80853   15573.54300   16204.09722       0.00006
     4.81175   15548.49900   16188.05854       0.00006
     4.81498   15522.68400   16172.56916       0.00006
     4.81820   15503.99700   16157.61501       0.00006
     4.82143   15485.60900   16143.17393       0.00006
     4.82465   15471.99900   16129.17631       0.00006
     4.82788   15457.11400   16115.63893       0.00006
     4.83110   15442.93500   16102.50073       0.00006
     4.83433   15427.13000   16089.74542       0.00006
     4.83755   15413.56600   16071.36296       0.00006
     4.84077   15395.01700   16059.38740       0.00006
     4.84400   15377.78400   16050.47285       0.00007
     4.84722   15362.59400   16039.15082       0.00007
     4.85045   15349.06700   16028.11477       0.00007
     4.85367   15337.69300   16017.36862       0.00007
     4.85690   15331.06000   16006.87663       0.00007
     4.86012   15324.91800   15996.74350       0.00007
     4.86335   15313.62200   15986.75028       0.00007
     4.86657   15304.65400   15976.97978       0.00007
     4.86980   15294.80600   15967.43890       0.00007
     4.87302   15285.25200   15958.10195       0.00007
     4.87624   15280.33400   15948.96701       0.00007
     4.87947   15270.30600   15940.02959       0.00007
     4.88269   15264.64200   15931.30426       0.00007
     4.88592   15258.12900   15922.73300       0.00007
     4.88914   15253.08800   15914.33207       0.00007
     4.89237   15248.49100   15906.09671       0.00007
     4.89559   15242.70900   15898.02702       0.00007
     4.89882   15237.44900   15890.10932       0.00007
     4.90204   15232.99300   15882.34639       0.00007
     4.90527   15227.45300   15874.72988       0.00007
     4.90849   15224.22800   15867.25435       0.00007
     4.91171   15218.87800   15859.92188       0.00007
     4.91494   15212.77000   15852.72224       0.00007
     4.91816   15206.82400   15845.65610       0.00007
     4.92139   15200.82400   15838.72097       0.00007
     4.92461   15198.95300   15831.90953       0.00007
     4.92784   15201.58400   15825.22701       0.00007
     4.93106   15200.72800   15818.66421       0.00007
     4.93429   15203.22400   15812.22208       0.00007
     4.93751   15202.21500   15805.90058       0.00007
     4.94074   15201.61300   15799.69344       0.00007
     4.94396   15198.64600   15793.60560       0.00007
     4.94719   15200.42100   15787.63118       0.00007
     4.95041   15203.59100   15781.77813       0.00007
     4.95363   15210.42600   15776.03332       0.00007
     4.95686   15217.44400   15770.39941       0.00007
     4.96008   15228.66900   15764.88115       0.00007
     4.96331   15232.15300   15759.47577       0.00007
     4.96653   15241.85700   15754.18324       0.00007
     4.96976   15248.94800   15749.00759       0.00007
     4.97298   15261.74300   15743.94432       0.00007
     4.97621   15283.73600   15739.00025       0.00007
     4.97943   15307.36700   15734.17385       0.00007
     4.98266   15334.98000   15729.46582       0.00007
     4.98588   15372.34800   15724.88285       0.00007
     4.98910   15411.45000   15720.42103       0.00006
     4.99233   15453.85400   15718.18767       0.00006
     4.99555   15509.82000   15717.18916       0.00006
     4.99878   15572.41500   15713.14257       0.00006
     5.00200   15637.25300   15709.23903       0.00006
     5.00523   15713.72700   15705.47498       0.00006
     5.00845   15792.79800   15701.86341       0.00006
     5.01168   15876.14600   15698.40720       0.00006
     5.01490   15968.54000   15695.10854       0.00006
     5.01813   16066.89300   15691.98639       0.00006
     5.02135   16174.11800   15689.03692       0.00006
     5.02457   16284.49300   15686.27778       0.00006
     5.02780   16390.58600   15683.71903       0.00006
     5.03102   16495.96400   15681.36317       0.00006
     5.03425   16599.80000   15679.24204       0.00006
     5.03747   16694.89400   15677.35322       0.00006
     5.04070   16777.56900   15675.72144       0.00006
     5.04392   16852.00400   15674.37313       0.00006
     5.04715   16911.32300   15673.31141       0.00006
     5.05037   16945.69400   15672.59431       0.00006
     5.05360   16970.13400   15672.22959       0.00006
     5.05682   16976.27700   15672.26240       0.00006
     5.06004   16957.90100   15672.77141       0.00006
     5.06327   16920.83500   15673.78203       0.00006
     5.06649   16869.45800   15675.45058       0.00006
     5.06972   16802.07500   15677.87538       0.00006
     5.07294   16726.10800   15681.22589       0.00006
     5.07617   16641.88500   15685.89069       0.00006
     5.07939   16552.89700   15692.10103       0.00006
     5.08262   16459.96800   15700.55462       0.00006
     5.08584   16370.21900   15711.97696       0.00006
     5.08907   16279.47200   15727.17509       0.00006
     5.09229   16195.60500   15750.17702       0.00006
     5.09551   16123.99300   15779.98595       0.00006
     5.09874   16061.17700   15817.25945       0.00006
     5.10196   16018.89800   15867.06359       0.00006
     5.10519   15998.43300   15931.40814       0.00006
     5.10841   16000.20900   16016.26100       0.00006
     5.11164   16037.40300   16123.61083       0.00006
     5.11486   16107.25000   16257.88311       0.00006
     5.11809   16214.81100   16424.98168       0.00006
     5.12131   16369.30400   16624.76538       0.00006
     5.12454   16568.31600   16863.35408       0.00006
     5.12776   16806.75300   17139.05696       0.00006
     5.13098   17098.57500   17450.00426       0.00006
     5.13421   17420.26600   17796.01243       0.00006
     5.13743   17762.36400   18166.73583       0.00006
     5.14066   18115.60100   18554.97745       0.00006
     5.14388   18468.79000   18947.48980       0.00005
     5.14711   18801.37800   19330.18573       0.00005
     5.15033   19089.45500   19682.24541       0.00005
     5.15356   19342.14800   19988.01526       0.00005
     5.15678   19534.20800   20226.36066       0.00005
     5.16001   19662.44000   20376.80229       0.00005
     5.16323   19728.72200   20435.67872       0.00005
     5.16645   19724.94000   20385.89938       0.00005
     5.16968   19642.16200   20242.06947       0.00005
     5.17290   19488.45100   20014.11826       0.00005
     5.17613   19255.11700   19714.69100       0.00005
     5.17935   18952.66600   19370.49591       0.00005
     5.18258   18602.64100   18996.98160       0.00005
     5.18580   18211.20800   18614.89645       0.00005
     5.18903   17808.78600   18239.57093       0.00006
     5.19225   17422.39000   17885.79749       0.00006
     5.19548   17061.29800   17562.60003       0.00006
     5.19870   16735.60300   17278.66299       0.00006
     5.20192   16468.50000   17039.20389       0.00006
     5.20515   16259.56100   16844.21978       0.00006
     5.20837   16107.61700   16697.67250       0.00006
     5.21160   16009.95200   16594.85395       0.00006
     5.21482   15954.80300   16532.56689       0.00006
     5.21805   15941.37300   16507.91540       0.00006
     5.22127   15959.50200   16513.08865       0.00006
     5.22450   15997.18400   16544.21378       0.00006
     5.22772   16055.98100   16593.46807       0.00006
     5.23095   16120.83800   16654.01050       0.00006
     5.23417   16186.73200   16719.64757       0.00006
     5.23739   16250.58200   16782.08829       0.00006
     5.24062   16299.69500   16836.33285       0.00006
     5.24384   16338.76100   16873.21073       0.00006
     5.24707   16365.79800   16890.78503       0.00006
     5.25029   16386.67000   16884.15943       0.00006
     5.25352   16394.56300   16853.21458       0.00006
     5.25674   16391.97100   16800.81097       0.00006
     5.25997   16376.24200   16728.06023       0.00006
     5.26319   16341.64800   16642.46845       0.00006
     5.26642   16293.51000   16546.83876       0.00006
     5.26964   16231.71700   16446.85494       0.00006
     5.27286   16168.58700   16347.20015       0.00006
     5.27609   16110.94700   16250.35501       0.00006
     5.27931   16061.10100   16159.37766       0.00006
     5.28254   16027.94800   16076.99082       0.00006
     5.28576   16008.94900   16004.29282       0.00006
     5.28899   16003.19300   15941.86208       0.00006
     5.29221   16003.63500   15890.88632       0.00006
     5.29544   16014.09600   15850.06596       0.00006
     5.29866   16027.82100   15819.95819       0.00006
     5.30189   16046.03300   15799.26450       0.00006
     5.30511   16068.40600   15787.51639       0.00006
     5.30833   16096.20700   15771.12738       0.00006
     5.31156   16123.48600   15754.85172       0.00006
     5.31478   16154.53300   15766.23490       0.00006
     5.31801   16186.25800   15783.76480       0.00006
     5.32123   16212.16800   15807.32483       0.00006
     5.32446   16238.97500   15836.12303       0.00006
     5.32768   16257.29200   15869.51616       0.00006
     5.33091   16276.97600   15906.98435       0.00006
     5.33413   16295.08300   15947.43698       0.00006
     5.33736   16308.96300   15971.59286       0.00006
     5.34058   16321.78500   16001.84084       0.00006
     5.34380   16328.01500   16044.98707       0.00006
     5.34703   16331.57100   16085.83100       0.00006
     5.35025   16331.68400   16123.31345       0.00006
     5.35348   16333.29500   16155.63872       0.00006
     5.35670   16327.32800   16181.66273       0.00006
     5.35993   16313.55400   16201.48135       0.00006
     5.36315   16297.30800   16213.99282       0.00006
     5.36638   16271.78600   16221.20724       0.00006
     5.36960   16243.44100   16224.04253       0.00006
     5.37283   16217.10500   16223.96819       0.00006
     5.37605   16187.76600   16223.03616       0.00006
     5.37928   16160.68400   16222.51906       0.00006
     5.38250   16133.27000   16223.95478       0.00006
     5.38572   16110.07500   16228.59720       0.00006
     5.38895   16083.72500   16237.44025       0.00006
     5.39217   16061.42700   16251.15038       0.00006
     5.39540   16043.47900   16270.57519       0.00006
     5.39862   16031.81400   16295.81839       0.00006
     5.40185   16022.08200   16327.28939       0.00006
     5.40507   16021.04200   16365.25379       0.00006
     5.40830   16024.39200   16409.48170       0.00006
     5.41152   16032.61300   16460.42987       0.00006
     5.41475   16047.35500   16517.73860       0.00006
     5.41797   16069.99500   16581.87654       0.00006
     5.42119   16096.46500   16652.92237       0.00006
     5.42442   16135.89500   16730.96425       0.00006
     5.42764   16183.06700   16816.89230       0.00006
     5.43087   16237.71800   16910.69451       0.00006
     5.43409   16303.39400   17013.73862       0.00006
     5.43732   16381.01600   17126.91475       0.00006
     5.44054   16466.63200   17251.26081       0.00006
     5.44377   16569.53000   17389.73104       0.00006
     5.44699   16691.89500   17543.96603       0.00006
     5.45022   16836.55300   17718.53914       0.00006
     5.45344   17006.39000   17919.45638       0.00006
     5.45666   17223.47400   18152.22082       0.00006
     5.45989   17483.47400   18424.40407       0.00006
     5.46311   17793.12800   18761.63970       0.00006
     5.46634   18180.93200   19177.90685       0.00006
     5.46956   18661.06900   19706.60129       0.00005
     5.47279   19265.81600   20371.81809       0.00005
     5.47601   20032.62700   21241.62982       0.00005
     5.47924   21042.02900   22357.05063       0.00005
     5.48246   22338.31900   23787.39186       0.00004
     5.48569   23971.17800   25643.79493       0.00004
     5.48891   26148.75000   27982.31577       0.00004
     5.49213   28951.41700   30943.42558       0.00003
     5.49536   32507.04300   34625.79838       0.00003
     5.49858   36994.57800   39093.57988       0.00003
     5.50181   42693.40100   44506.39027       0.00002
     5.50503   49532.88900   50853.17844       0.00002
     5.50826   57472.22700   58191.17518       0.00002
     5.51148   66818.26000   66524.71142       0.00001
     5.51471   77116.19600   75700.20838       0.00001
     5.51793   87995.33500   85640.02788       0.00001
     5.52116   99000.30700   96069.72258       0.00001
     5.52438   110132.53000   106701.75989       0.00001
     5.52760   120563.27000   117149.59031       0.00001
     5.53083   129703.14000   127013.96365       0.00001
     5.53405   137860.61000   135707.91808       0.00001
     5.53728   144332.86000   142776.95603       0.00001
     5.54050   148918.43000   147802.40238       0.00001
     5.54373   151556.63000   150242.50738       0.00001
     5.54695   152103.50000   150139.13528       0.00001
     5.55018   150317.94000   147375.34893       0.00001
     5.55340   146231.40000   142203.36952       0.00001
     5.55663   139716.94000   135125.76164       0.00001
     5.55985   131122.72000   126463.77430       0.00001
     5.56307   120899.65000   116802.55143       0.00001
     5.56630   109494.29000   106568.65109       0.00001
     5.56952   97313.37500   96171.67794       0.00001
     5.57275   85308.25900   85948.97463       0.00001
     5.57597   74240.46700   76234.31121       0.00001
     5.57920   63779.44500   67198.13854       0.00002
     5.58242   54741.53700   58984.44802       0.00002
     5.58565   47209.79800   51740.20710       0.00002
     5.58887   40870.54800   45397.88830       0.00002
     5.59210   35641.50500   40016.55629       0.00003
     5.59532   31520.35300   35505.88195       0.00003
     5.59854   28282.37700   31761.51681       0.00004
     5.60177   25629.56500   28746.13503       0.00004
     5.60499   23595.29600   26306.17992       0.00004
     5.60822   22019.73900   24371.68419       0.00005
     5.61144   20777.57100   22855.00099       0.00005
     5.61467   19802.27700   21654.37403       0.00005
     5.61789   19042.76500   20724.61896       0.00005
     5.62112   18470.57200   19992.97461       0.00005
     5.62434   18004.55700   19415.01724       0.00006
     5.62757   17643.31900   18960.04586       0.00006
     5.63079   17366.95700   18590.65473       0.00006
     5.63401   17139.51100   18291.56414       0.00006
     5.63724   16956.39100   18043.48309       0.00006
     5.64046   16807.89900   17833.85180       0.00006
     5.64369   16690.17400   17655.92240       0.00006
     5.64691   16588.82600   17501.28795       0.00006
     5.65014   16508.04600   17366.54868       0.00006
     5.65336   16445.00100   17248.13095       0.00006
     5.65659   16388.06100   17143.08196       0.00006
     5.65981   16342.50200   17050.57691       0.00006
     5.66304   16311.13500   16970.00610       0.00006
     5.66626   16285.43800   16899.00770       0.00006
     5.66948   16269.36700   16837.07786       0.00006
     5.67271   16264.25700   16785.13064       0.00006
     5.67593   16265.39500   16742.46987       0.00006
     5.67916   16273.84000   16711.34208       0.00006
     5.68238   16295.39000   16690.64489       0.00006
     5.68561   16323.03400   16683.84199       0.00006
     5.68883   16363.48500   16693.27555       0.00006
     5.69206   16420.26600   16723.60450       0.00006
     5.69528   16496.49200   16779.89343       0.00006
     5.69851   16599.89800   16868.65937       0.00006
     5.70173   16734.31300   16999.26395       0.00006
     5.70495   16917.88100   17182.50887       0.00006
     5.70818   17157.66100   17430.68030       0.00006
     5.71140   17472.30100   17758.38344       0.00006
     5.71463   17895.92000   18179.62985       0.00006
     5.71785   18436.84500   18711.04597       0.00005
     5.72108   19113.74900   19370.71883       0.00005
     5.72430   19982.94800   20166.48746       0.00005
     5.72753   21042.91500   21110.08624       0.00005
     5.73075   22264.08200   22203.99687       0.00004
     5.73398   23674.85900   23449.68896       0.00004
     5.73720   25253.63300   24831.57037       0.00004
     5.74043   26915.71500   26319.93043       0.00004
     5.74365   28597.74700   27886.07039       0.00003
     5.74687   30311.24200   29487.81004       0.00003
     5.75010   31918.74400   31063.39993       0.00003
     5.75332   33353.62300   32549.16798       0.00003
     5.75655   34598.29100   33871.76027       0.00003
     5.75977   35608.11500   34950.34307       0.00003
     5.76300   36313.13600   35708.82032       0.00003
     5.76622   36690.07700   36096.08885       0.00003
     5.76945   36731.05600   36074.00863       0.00003
     5.77267   36412.02600   35648.44059       0.00003
     5.77590   35741.58500   34852.84352       0.00003
     5.77912   34694.44200   33730.42831       0.00003
     5.78234   33333.38200   32375.43723       0.00003
     5.78557   31712.25500   30857.96790       0.00003
     5.78879   29931.26000   29248.75740       0.00003
     5.79202   27996.50500   27620.40238       0.00004
     5.79524   26094.54500   26025.15239       0.00004
     5.79847   24303.02200   24508.69035       0.00004
     5.80169   22645.75500   23104.84042       0.00004
     5.80492   21193.70900   21836.32825       0.00005
     5.80814   19961.39400   20713.51279       0.00005
     5.81137   18976.79300   19742.73788       0.00005
     5.81459   18147.32700   18915.95023       0.00006
     5.81781   17521.47200   18225.40317       0.00006
     5.82104   17052.54800   17663.16139       0.00006
     5.82426   16682.75000   17205.19109       0.00006
     5.82749   16405.19900   16842.24686       0.00006
     5.83071   16200.94600   16554.19609       0.00006
     5.83394   16050.62700   16328.26508       0.00006
     5.83716   15928.52000   16153.92613       0.00006
     5.84039   15840.21000   16017.19201       0.00006
     5.84361   15778.11900   15910.74878       0.00006
     5.84684   15725.74400   15827.22340       0.00006
     5.85006   15686.12700   15760.69139       0.00006
     5.85328   15661.02300   15707.49115       0.00006
     5.85651   15636.43100   15663.78083       0.00006
     5.85973   15622.33200   15627.55235       0.00006
     5.86296   15616.63900   15597.14976       0.00006
     5.86618   15611.18000   15571.19569       0.00006
     5.86941   15611.75700   15549.00276       0.00006
     5.87263   15612.91000   15528.11946       0.00006
     5.87586   15615.34600   15511.59330       0.00006
     5.87908   15622.07100   15493.79744       0.00006
     5.88231   15628.02100   15481.67168       0.00006
     5.88553   15639.14500   15471.49103       0.00006
     5.88875   15651.32900   15463.03308       0.00006
     5.89198   15663.91900   15456.26747       0.00006
     5.89520   15678.60300   15451.09050       0.00006
     5.89843   15698.09700   15447.37869       0.00006
     5.90165   15718.38800   15445.16362       0.00006
     5.90488   15740.21000   15444.31936       0.00006
     5.90810   15764.19600   15444.87130       0.00006
     5.91133   15789.92700   15446.78301       0.00006
     5.91455   15821.93600   15449.98295       0.00006
     5.91778   15854.76500   15454.56963       0.00006
     5.92100   15886.40000   15460.44041       0.00006
     5.92422   15919.60900   15467.65249       0.00006
     5.92745   15955.70500   15476.22495       0.00006
     5.93067   15989.14400   15486.09742       0.00006
     5.93390   16027.17800   15497.44295       0.00006
     5.93712   16070.86900   15510.16333       0.00006
     5.94035   16109.88200   15524.34237       0.00006
     5.94357   16149.45700   15540.06934       0.00006
     5.94680   16194.11800   15557.28281       0.00006
     5.95002   16239.86200   15576.21944       0.00006
     5.95325   16285.93100   15596.81159       0.00006
     5.95647   16339.40100   15619.15627       0.00006
     5.95969   16393.60700   15643.45458       0.00006
     5.96292   16446.93600   15669.62430       0.00006
     5.96614   16504.42500   15699.27964       0.00006
     5.96937   16563.17100   15729.82888       0.00006
     5.97259   16624.83200   15762.65772       0.00006
     5.97582   16696.23400   15798.15747       0.00006
     5.97904   16763.45900   15836.20472       0.00006
     5.98227   16831.35900   15877.22534       0.00006
     5.98549   16910.80900   15921.35926       0.00006
     5.98872   16994.65800   15968.70773       0.00006
     5.99194   17085.84400   16019.90084       0.00006
     5.99516   17184.20000   16074.87249       0.00006
     5.99839   17286.19900   16134.19112       0.00006
     6.00161   17394.20300   16198.35768       0.00006
     6.00484   17512.47100   16267.53645       0.00006
     6.00806   17637.74100   16342.86261       0.00006
     6.01129   17772.53600   16424.69258       0.00006
     6.01451   17926.20400   16514.07028       0.00006
     6.01774   18098.77700   16612.92255       0.00006
     6.02096   18290.92600   16722.12895       0.00005
     6.02419   18509.16600   16845.01582       0.00005
     6.02741   18761.82700   16984.71907       0.00005
     6.03063   19045.72200   17144.70540       0.00005
     6.03386   19371.23100   17334.63179       0.00005
     6.03708   19765.58000   17559.36561       0.00005
     6.04031   20216.84400   17831.70750       0.00005
     6.04353   20748.72400   18168.47028       0.00005
     6.04676   21379.30700   18581.79164       0.00005
     6.04998   22126.57900   19105.71353       0.00005
     6.05321   23016.66000   19758.93039       0.00004
     6.05643   24045.11600   20573.08139       0.00004
     6.05966   25299.12800   21600.16143       0.00004
     6.06288   26755.91600   22856.36532       0.00004
     6.06610   28415.82800   24406.45154       0.00004
     6.06933   30349.23800   26278.03278       0.00003
     6.07255   32552.99600   28492.55798       0.00003
     6.07578   35003.05400   31120.98576       0.00003
     6.07900   37627.30600   34129.06303       0.00003
     6.08223   40560.42700   37544.36927       0.00002
     6.08545   43587.33200   41341.87098       0.00002
     6.08868   46650.01900   45466.87712       0.00002
     6.09190   49795.37200   49879.87367       0.00002
     6.09513   52875.97200   54471.00849       0.00002
     6.09835   55857.04200   59144.61168       0.00002
     6.10157   58603.61700   63741.87057       0.00002
     6.10480   61245.31000   68177.47975       0.00002
     6.10802   63674.34800   72216.66257       0.00002
     6.11125   65830.34700   75779.95868       0.00002
     6.11447   67900.33200   78788.19256       0.00001
     6.11770   69869.55200   81074.14362       0.00001
     6.12092   71816.84800   82885.15872       0.00001
     6.12415   73875.43300   84182.04878       0.00001
     6.12737   76255.90400   85236.15783       0.00001
     6.13060   78975.24900   86287.29859       0.00001
     6.13382   82100.06600   87426.21617       0.00001
     6.13704   85835.04500   88968.57116       0.00001
     6.14027   89972.19000   90906.85366       0.00001
     6.14349   94398.15000   93331.30149       0.00001
     6.14672   98933.26000   96182.87931       0.00001
     6.14994   103428.81000   99384.57040       0.00001
     6.15317   107607.10000   102707.92869       0.00001
     6.15639   111155.19000   105932.93294       0.00001
     6.15962   114092.70000   108778.10015       0.00001
     6.16284   116208.90000   110821.75887       0.00001
     6.16607   117305.04000   111917.91478       0.00001
     6.16929   117279.34000   111574.55480       0.00001
     6.17252   115980.66000   109844.73206       0.00001
     6.17574   113338.70000   106687.18900       0.00001
     6.17896   109273.01000   102152.31701       0.00001
     6.18219   103706.33000   96615.39485       0.00001
     6.18541   96923.01800   90217.90365       0.00001
     6.18864   89244.57500   83352.55466       0.00001
     6.19186   80987.87900   76268.83304       0.00001
     6.19509   72492.67400   69208.86137       0.00001
     6.19831   64268.10300   62366.54143       0.00002
     6.20154   56796.46800   55935.34585       0.00002
     6.20476   49924.20600   50002.11525       0.00002
     6.20799   43984.86400   44644.70910       0.00002
     6.21121   39067.71800   39945.41618       0.00003
     6.21443   34971.85700   35842.27577       0.00003
     6.21766   31526.86000   32386.97088       0.00003
     6.22088   28827.92800   29489.12662       0.00003
     6.22411   26696.86600   27098.69977       0.00004
     6.22733   24919.49600   25187.61004       0.00004
     6.23056   23536.83100   23642.57293       0.00004
     6.23378   22440.57500   22440.57111       0.00004
     6.23701   21563.28600   21499.67466       0.00005
     6.24023   20851.44000   20770.16580       0.00005
     6.24346   20295.13700   20222.17483       0.00005
     6.24668   19863.89100   19801.57228       0.00005
     6.24990   19512.13600   19492.95250       0.00005
     6.25313   19244.36300   19267.62014       0.00005
     6.25635   19052.89300   19111.69812       0.00005
     6.25958   18920.89500   19018.52164       0.00005
     6.26280   18848.44300   18978.15350       0.00005
     6.26603   18834.00600   18996.06672       0.00005
     6.26925   18883.89600   19071.53920       0.00005
     6.27248   19008.52900   19217.83028       0.00005
     6.27570   19214.70100   19448.29944       0.00005
     6.27893   19521.24000   19776.05717       0.00005
     6.28215   19970.30600   20240.53003       0.00005
     6.28537   20572.01800   20854.96615       0.00005
     6.28860   21382.09200   21665.73811       0.00005
     6.29182   22441.21300   22714.33780       0.00004
     6.29505   23827.40200   24023.94493       0.00004
     6.29827   25585.61600   25679.02139       0.00004
     6.30150   27727.29800   27682.15838       0.00004
     6.30472   30426.77700   30084.84602       0.00003
     6.30795   33628.14100   32928.72881       0.00003
     6.31117   37328.10900   36186.65588       0.00003
     6.31440   41483.54500   39905.19052       0.00002
     6.31762   46132.18300   44010.92124       0.00002
     6.32084   51038.37500   48457.42572       0.00002
     6.32407   55914.28900   53170.67912       0.00002
     6.32729   61020.61900   58012.46828       0.00002
     6.33052   65823.49400   62844.42434       0.00002
     6.33374   70215.65900   67471.25359       0.00001
     6.33697   74144.16100   71722.55771       0.00001
     6.34019   77415.51800   75290.45020       0.00001
     6.34342   79897.06400   78055.80096       0.00001
     6.34664   81380.02800   79773.53837       0.00001
     6.34987   81917.63200   80313.61917       0.00001
     6.35309   81374.96500   79720.14328       0.00001
     6.35631   79783.00300   77898.82381       0.00001
     6.35954   77134.57200   75119.31169       0.00001
     6.36276   73530.59900   71510.80476       0.00001
     6.36599   69181.83600   67284.55217       0.00001
     6.36921   64347.16600   62689.17825       0.00002
     6.37244   59025.42800   57891.41405       0.00002
     6.37566   53595.21800   53090.53466       0.00002
     6.37889   48460.21300   48414.72219       0.00002
     6.38211   43439.71700   44009.33685       0.00002
     6.38534   38889.84800   39919.42111       0.00003
     6.38856   34900.48500   36235.32337       0.00003
     6.39178   31498.67700   32970.50765       0.00003
     6.39501   28602.13000   30114.01450       0.00003
     6.39823   26226.93400   27701.33528       0.00004
     6.40146   24374.93500   25653.96591       0.00004
     6.40468   22872.80000   23964.94115       0.00004
     6.40791   21673.79800   22589.97016       0.00005
     6.41113   20764.23600   21470.12210       0.00005
     6.41436   20055.57700   20591.84123       0.00005
     6.41758   19493.58800   19893.09011       0.00005
     6.42081   19072.46100   19348.48628       0.00005
     6.42403   18755.55600   18932.41533       0.00005
     6.42725   18506.06600   18612.49958       0.00005
     6.43048   18324.69300   18377.99949       0.00005
     6.43370   18200.79700   18209.87452       0.00005
     6.43693   18123.27800   18097.87453       0.00006
     6.44015   18095.83200   18038.35936       0.00006
     6.44338   18112.81700   18027.25191       0.00006
     6.44660   18172.36400   18064.86407       0.00006
     6.44983   18281.22900   18158.77406       0.00005
     6.45305   18444.12300   18314.31821       0.00005
     6.45628   18670.61400   18544.18678       0.00005
     6.45950   18976.10400   18869.89859       0.00005
     6.46272   19388.21500   19302.74178       0.00005
     6.46595   19907.66200   19880.57290       0.00005
     6.46917   20576.73400   20623.85319       0.00005
     6.47240   21455.93600   21563.55438       0.00005
     6.47562   22568.40900   22749.34606       0.00004
     6.47885   23951.61400   24190.63614       0.00004
     6.48207   25690.60100   25948.72011       0.00004
     6.48530   27845.81000   28030.32415       0.00004
     6.48852   30371.20700   30451.50937       0.00003
     6.49175   33303.06900   33238.29229       0.00003
     6.49497   36709.29700   36346.42044       0.00003
     6.49819   40418.07800   39778.41798       0.00002
     6.50142   44339.19900   43457.82028       0.00002
     6.50464   48378.12500   47313.29144       0.00002
     6.50787   52457.09000   51243.17423       0.00002
     6.51109   56353.68900   55117.84626       0.00002
     6.51432   59811.70900   58786.10176       0.00002
     6.51754   62987.67200   62066.90678       0.00002
     6.52077   65556.72900   64808.95889       0.00002
     6.52399   67426.01900   66783.90669       0.00001
     6.52722   68602.68100   67923.38297       0.00001
     6.53044   68983.68000   68077.28824       0.00001
     6.53367   68524.58900   67256.94002       0.00001
     6.53689   67192.69100   65557.85295       0.00001
     6.54011   65003.04600   63045.25787       0.00002
     6.54334   62050.60300   59950.58489       0.00002
     6.54656   58514.78800   56408.03058       0.00002
     6.54979   54419.28500   52620.62362       0.00002
     6.55301   50079.67600   48740.89961       0.00002
     6.55624   45678.99800   44911.08010       0.00002
     6.55946   41524.81800   41241.19282       0.00002
     6.56269   37550.97400   37824.16230       0.00003
     6.56591   34033.75100   34738.20500       0.00003
     6.56914   31143.97000   32004.30757       0.00003
     6.57236   28638.74800   29687.65936       0.00003
     6.57558   26697.53600   27768.73049       0.00004
     6.57881   25260.56200   26268.57273       0.00004
     6.58203   24268.84600   25190.49846       0.00004
     6.58526   23666.71900   24498.22073       0.00004
     6.58848   23460.63600   24221.63704       0.00004
     6.59171   23628.90800   24318.79109       0.00004
     6.59493   24165.27100   24795.05094       0.00004
     6.59816   25069.77100   25655.75770       0.00004
     6.60138   26336.56500   26861.33486       0.00004
     6.60461   28002.36400   28437.88851       0.00004
     6.60783   30036.40800   30340.83186       0.00003
     6.61105   32440.98600   32549.14645       0.00003
     6.61428   35055.73700   35040.53615       0.00003
     6.61750   37983.74000   37738.92717       0.00003
     6.62073   41066.56100   40598.43978       0.00002
     6.62395   44033.28200   43517.53220       0.00002
     6.62718   46992.53800   46404.80536       0.00002
     6.63040   49721.37400   49123.97803       0.00002
     6.63363   52080.77100   51559.24052       0.00002
     6.63685   53984.66700   53562.65775       0.00002
     6.64008   55412.46000   54982.99030       0.00002
     6.64330   56270.12600   55762.41999       0.00002
     6.64652   56486.64600   55769.52567       0.00002
     6.64975   56052.30900   55059.54284       0.00002
     6.65297   54959.36900   53660.96464       0.00002
     6.65620   53220.32600   51655.09582       0.00002
     6.65942   50895.15300   49214.18655       0.00002
     6.66265   48027.35900   46431.78295       0.00002
     6.66587   44715.73600   43474.79950       0.00002
     6.66910   41300.67400   40448.77832       0.00002
     6.67232   37719.35800   37466.41005       0.00003
     6.67555   34202.42500   34602.03000       0.00003
     6.67877   31023.61200   31928.27251       0.00003
     6.68199   28173.48200   29490.98993       0.00004
     6.68522   25667.41600   27305.33026       0.00004
     6.68844   23620.23600   25406.29951       0.00004
     6.69167   21999.75300   23768.88487       0.00005
     6.69489   20706.31100   22394.39080       0.00005
     6.69812   19703.19500   21263.48701       0.00005
     6.70134   18966.88500   20336.05880       0.00005
     6.70457   18417.38100   19601.20050       0.00005
     6.70779   17990.70200   19013.10067       0.00006
     6.71102   17682.86800   18548.01371       0.00006
     6.71424   17450.94200   18180.55598       0.00006
     6.71746   17267.85100   17879.39006       0.00006
     6.72069   17115.44800   17630.52014       0.00006
     6.72391   16990.90800   17413.27139       0.00006
     6.72714   16879.50800   17217.70457       0.00006
     6.73036   16773.33800   17035.98668       0.00006
     6.73359   16671.00400   16863.81965       0.00006
     6.73681   16575.25800   16699.70115       0.00006
     6.74004   16478.49700   16543.17745       0.00006
     6.74326   16379.79000   16394.45653       0.00006
     6.74649   16289.89300   16255.09813       0.00006
     6.74971   16201.08300   16125.63988       0.00006
     6.75293   16113.96300   16007.63134       0.00006
     6.75616   16036.41200   15902.17933       0.00006
     6.75938   15961.80200   15809.63843       0.00006
     6.76261   15893.80400   15731.85466       0.00006
     6.76583   15836.78100   15668.78474       0.00006
     6.76906   15793.12700   15621.76128       0.00006
     6.77228   15762.97800   15592.03318       0.00006
     6.77551   15746.09000   15580.93029       0.00006
     6.77873   15750.77200   15590.61215       0.00006
     6.78196   15769.31900   15624.18272       0.00006
     6.78518   15806.96900   15684.39558       0.00006
     6.78840   15873.01000   15775.83924       0.00006
     6.79163   15965.18900   15904.60865       0.00006
     6.79485   16098.93100   16073.67441       0.00006
     6.79808   16279.58300   16292.46135       0.00006
     6.80130   16513.06800   16563.97008       0.00006
     6.80453   16803.52800   16894.43848       0.00006
     6.80775   17165.90600   17290.34316       0.00006
     6.81098   17590.99300   17749.34163       0.00006
     6.81420   18070.03100   18278.99786       0.00006
     6.81743   18627.13000   18870.99653       0.00005
     6.82065   19238.37300   19520.71441       0.00005
     6.82387   19894.95900   20219.61715       0.00005
     6.82710   20586.79100   20949.65479       0.00005
     6.83032   21320.10500   21696.09348       0.00005
     6.83355   22039.46900   22429.78551       0.00005
     6.83677   22705.18300   23127.40980       0.00004
     6.84000   23349.57500   23752.82863       0.00004
     6.84322   23894.68100   24277.62449       0.00004
     6.84645   24323.14800   24668.85770       0.00004
     6.84967   24629.27400   24895.97823       0.00004
     6.85290   24796.56700   24954.36806       0.00004
     6.85612   24815.96200   24822.05462       0.00004
     6.85934   24682.57200   24523.77149       0.00004
     6.86257   24401.30300   24069.28690       0.00004
     6.86579   23982.89000   23489.77608       0.00004
     6.86902   23455.76500   22822.30407       0.00004
     6.87224   22812.69200   22090.81833       0.00004
     6.87547   22079.81400   21335.24233       0.00005
     6.87869   21292.75900   20577.55251       0.00005
     6.88192   20487.53400   19842.52329       0.00005
     6.88514   19662.78900   19145.25023       0.00005
     6.88837   18879.76600   18500.89698       0.00005
     6.89159   18192.57400   17917.74422       0.00005
     6.89481   17563.36400   17397.74501       0.00006
     6.89804   17037.94500   16946.60455       0.00006
     6.90126   16609.88500   16557.95917       0.00006
     6.90449   16272.37100   16231.78814       0.00006
     6.90771   16003.54000   15961.70366       0.00006
     6.91094   15792.27900   15739.60621       0.00006
     6.91416   15635.06900   15562.85026       0.00006
     6.91739   15516.82100   15421.41913       0.00006
     6.92061   15424.02000   15310.98928       0.00006
     6.92384   15357.12900   15225.88528       0.00007
     6.92706   15300.07800   15160.16676       0.00007
     6.93028   15251.53300   15111.65213       0.00007
     6.93351   15214.54300   15068.57433       0.00007
     6.93673   15183.86200   15036.46560       0.00007
     6.93996   15162.10500   15018.68537       0.00007
     6.94318   15144.60700   15007.12406       0.00007
     6.94641   15132.68400   15001.00431       0.00007
     6.94963   15124.07900   14999.27906       0.00007
     6.95286   15115.78000   15000.84834       0.00007
     6.95608   15112.22100   15006.28937       0.00007
     6.95931   15109.78800   15014.80401       0.00007
     6.96253   15106.19600   15025.89331       0.00007
     6.96576   15113.64500   15040.31937       0.00007
     6.96898   15122.58100   15057.56517       0.00007
     6.97220   15135.36300   15077.78242       0.00007
     6.97543   15151.98700   15101.13164       0.00007
     6.97865   15167.08900   15127.69589       0.00007
     6.98188   15187.65200   15157.80280       0.00007
     6.98510   15215.10000   15191.70551       0.00007
     6.98833   15243.47200   15229.80303       0.00007
     6.99155   15277.40700   15273.17383       0.00007
     6.99478   15320.61900   15321.97636       0.00007
     6.99800   15369.90900   15377.77030       0.00007
     7.00123   15424.26600   15442.14233       0.00006
     7.00445   15487.35200   15516.99622       0.00006
     7.00767   15562.53200   15605.81806       0.00006
     7.01090   15651.22900   15711.25529       0.00006
     7.01412   15758.40500   15838.89008       0.00006
     7.01735   15892.64800   15996.01021       0.00006
     7.02057   16056.21800   16187.72744       0.00006
     7.02380   16251.74100   16428.81396       0.00006
     7.02702   16497.16700   16727.31172       0.00006
     7.03025   16801.77100   17096.54458       0.00006
     7.03347   17182.02900   17559.28407       0.00006
     7.03670   17654.62100   18122.42261       0.00006
     7.03992   18247.99100   18814.94048       0.00005
     7.04314   19001.33000   19649.68737       0.00005
     7.04637   19918.60500   20637.46938       0.00005
     7.04959   21062.78200   21812.46688       0.00005
     7.05282   22479.80700   23162.63989       0.00004
     7.05604   24127.50300   24706.02744       0.00004
     7.05927   26047.71100   26437.46124       0.00004
     7.06249   28239.60100   28335.03583       0.00004
     7.06572   30653.23600   30396.05184       0.00003
     7.06894   33176.07700   32571.92200       0.00003
     7.07217   35729.83200   34824.32490       0.00003
     7.07539   38309.69400   37095.76022       0.00003
     7.07861   40723.85200   39329.21084       0.00002
     7.08184   42863.80200   41426.57764       0.00002
     7.08506   44824.64500   43333.12097       0.00002
     7.08829   46475.56500   44963.05013       0.00002
     7.09151   47783.22500   46221.19458       0.00002
     7.09474   48780.21200   47121.68629       0.00002
     7.09796   49459.10300   47597.27338       0.00002
     7.10119   49778.78400   47735.32442       0.00002
     7.10441   49757.70100   47588.99105       0.00002
     7.10764   49434.26800   47215.33655       0.00002
     7.11086   48857.59700   46747.69052       0.00002
     7.11408   48112.68800   46233.45703       0.00002
     7.11731   47279.84500   45762.52745       0.00002
     7.12053   46448.35500   45359.05774       0.00002
     7.12376   45704.46500   45057.98622       0.00002
     7.12698   45100.17100   44844.76318       0.00002
     7.13021   44604.06700   44704.65219       0.00002
     7.13343   44242.61900   44578.16202       0.00002
     7.13666   43949.03100   44406.08870       0.00002
     7.13988   43655.42500   44133.80085       0.00002
     7.14311   43305.48300   43656.55077       0.00002
     7.14633   42812.24500   42961.23192       0.00002
     7.14955   42100.05900   41970.65759       0.00002
     7.15278   41079.62300   40720.32515       0.00002
     7.15600   39734.13900   39235.53868       0.00003
     7.15923   38080.36100   37548.35530       0.00003
     7.16245   36075.05600   35739.39626       0.00003
     7.16568   33878.94700   33854.24756       0.00003
     7.16890   31590.12600   31957.00483       0.00003
     7.17213   29301.11900   30095.03932       0.00003
     7.17535   27116.56300   28312.90737       0.00004
     7.17858   25116.17200   26633.99729       0.00004
     7.18180   23449.77700   25097.37470       0.00004
     7.18502   21987.70600   23706.08005       0.00005
     7.18825   20794.11400   22469.30400       0.00005
     7.19147   19867.43800   21400.52548       0.00005
     7.19470   19127.78300   20476.48360       0.00005
     7.19792   18549.02700   19708.66953       0.00005
     7.20115   18110.79800   19071.64951       0.00006
     7.20437   17791.10800   18553.23077       0.00006
     7.20760   17551.55500   18146.33317       0.00006
     7.21082   17375.59300   17825.63720       0.00006
     7.21405   17264.36900   17586.94120       0.00006
     7.21727   17195.87200   17412.77106       0.00006
     7.22049   17161.09300   17293.26779       0.00006
     7.22372   17159.32800   17223.93291       0.00006
     7.22694   17190.78100   17194.42346       0.00006
     7.23017   17248.50000   17204.07496       0.00006
     7.23339   17339.96800   17250.95802       0.00006
     7.23662   17460.67300   17334.64197       0.00006
     7.23984   17621.63200   17460.82539       0.00006
     7.24307   17824.86400   17633.43522       0.00006
     7.24629   18072.33600   17860.24524       0.00006
     7.24952   18383.85300   18156.64447       0.00005
     7.25274   18769.49600   18529.94383       0.00005
     7.25596   19243.94000   18999.75329       0.00005
     7.25919   19819.34800   19583.63580       0.00005
     7.26241   20550.54100   20297.17445       0.00005
     7.26564   21444.81900   21168.84478       0.00005
     7.26886   22503.12000   22209.36962       0.00004
     7.27209   23819.15400   23442.08546       0.00004
     7.27531   25360.46700   24883.72620       0.00004
     7.27854   27176.94100   26541.45862       0.00004
     7.28176   29224.21000   28424.92426       0.00003
     7.28499   31542.94800   30522.05471       0.00003
     7.28821   34128.40400   32828.26053       0.00003
     7.29143   36781.47400   35309.91609       0.00003
     7.29466   39594.77700   37935.09464       0.00003
     7.29788   42492.58900   40647.90170       0.00002
     7.30111   45303.28400   43375.07799       0.00002
     7.30433   48004.13200   46060.96643       0.00002
     7.30756   50591.06500   48577.84024       0.00002
     7.31078   52972.81500   50869.15658       0.00002
     7.31401   55009.50100   52838.26912       0.00002
     7.31723   56749.90800   54408.76673       0.00002
     7.32046   58125.90200   55552.80091       0.00002
     7.32368   59045.03500   56238.44528       0.00002
     7.32691   59523.38300   56501.16123       0.00002
     7.33013   59620.89000   56378.32466       0.00002
     7.33335   59367.90100   55956.27436       0.00002
     7.33658   58883.24500   55305.29212       0.00002
     7.33980   58295.87300   54587.49588       0.00002
     7.34303   57739.20300   53907.32733       0.00002
     7.34625   57376.52200   53406.69923       0.00002
     7.34948   57338.90500   53243.12555       0.00002
     7.35270   57708.00400   53496.04968       0.00002
     7.35593   58559.90000   54302.22950       0.00002
     7.35915   59924.28800   55698.70603       0.00002
     7.36238   61809.21700   57733.65142       0.00002
     7.36560   64194.89600   60425.23437       0.00002
     7.36882   66899.54300   63700.97237       0.00001
     7.37205   69947.33400   67510.52679       0.00001
     7.37527   73228.83300   71720.50145       0.00001
     7.37850   76468.60500   76195.22575       0.00001
     7.38172   79578.46200   80720.35134       0.00001
     7.38495   82452.31200   85093.54948       0.00001
     7.38817   84947.54800   89054.94819       0.00001
     7.39140   86870.46600   92313.61766       0.00001
     7.39462   88126.28000   94702.25025       0.00001
     7.39785   88720.87400   95951.60214       0.00001
     7.40107   88533.04000   96012.01830       0.00001
     7.40429   87548.65000   94878.13201       0.00001
     7.40752   85815.57100   92605.25061       0.00001
     7.41074   83414.82800   89474.83798       0.00001
     7.41397   80524.25000   85644.73331       0.00001
     7.41719   77242.11800   81402.35592       0.00001
     7.42042   73705.08400   76985.85479       0.00001
     7.42364   70230.25200   72586.72513       0.00001
     7.42687   66890.02200   68400.23766       0.00001
     7.43009   63743.97300   64539.94867       0.00002
     7.43332   60974.65000   61125.04244       0.00002
     7.43654   58613.87700   58192.57814       0.00002
     7.43976   56634.25600   55781.35003       0.00002
     7.44299   55016.06000   53873.43827       0.00002
     7.44621   53782.69500   52427.08090       0.00002
     7.44944   52891.85200   51395.59086       0.00002
     7.45266   52236.24900   50670.26381       0.00002
     7.45589   51823.25700   50201.09458       0.00002
     7.45911   51600.21200   49888.82988       0.00002
     7.46234   51500.44500   49678.08899       0.00002
     7.46556   51487.97600   49542.98155       0.00002
     7.46879   51516.38800   49440.33002       0.00002
     7.47201   51556.57500   49393.09373       0.00002
     7.47523   51570.47100   49388.87905       0.00002
     7.47846   51553.10800   49430.67873       0.00002
     7.48168   51486.14100   49507.69766       0.00002
     7.48491   51365.50400   49589.59531       0.00002
     7.48813   51189.34700   49638.97813       0.00002
     7.49136   50922.46800   49613.46799       0.00002
     7.49458   50531.20000   49429.19800       0.00002
     7.49781   49976.74600   49052.74887       0.00002
     7.50103   49231.10900   48413.01614       0.00002
     7.50426   48267.55700   47475.92480       0.00002
     7.50748   47023.31600   46251.57450       0.00002
     7.51070   45538.18200   44711.12661       0.00002
     7.51393   43842.66500   42935.72395       0.00002
     7.51715   41906.03500   40961.34650       0.00002
     7.52038   39780.78400   38853.29504       0.00003
     7.52360   37573.62000   36681.73686       0.00003
     7.52683   35317.37100   34502.37199       0.00003
     7.53005   32993.67400   32367.83507       0.00003
     7.53328   30733.65300   30322.91857       0.00003
     7.53650   28626.63800   28402.98073       0.00003
     7.53973   26632.14900   26621.39613       0.00004
     7.54295   24841.95800   25015.11735       0.00004
     7.54617   23268.24400   23571.70195       0.00004
     7.54940   21938.36900   22300.40184       0.00005
     7.55262   20783.15700   21201.52615       0.00005
     7.55585   19820.03100   20251.74955       0.00005
     7.55907   19065.01300   19457.97476       0.00005
     7.56230   18437.83900   18789.97109       0.00005
     7.56552   17924.35100   18237.56461       0.00006
     7.56875   17529.47600   17789.08435       0.00006
     7.57197   17213.91800   17422.07895       0.00006
     7.57520   16958.63700   17131.37149       0.00006
     7.57842   16762.49800   16899.68883       0.00006
     7.58164   16613.02500   16718.85868       0.00006
     7.58487   16500.84700   16584.29073       0.00006
     7.58809   16422.42800   16486.46889       0.00006
     7.59132   16384.19300   16425.99396       0.00006
     7.59454   16377.99900   16394.10025       0.00006
     7.59777   16405.35800   16402.22316       0.00006
     7.60099   16469.47300   16450.02363       0.00006
     7.60422   16570.72100   16538.89896       0.00006
     7.60744   16717.30700   16676.03609       0.00006
     7.61067   16918.90900   16867.44385       0.00006
     7.61389   17176.47700   17119.19718       0.00006
     7.61711   17501.39400   17443.63274       0.00006
     7.62034   17907.41600   17842.64448       0.00006
     7.62356   18386.65800   18327.60095       0.00005
     7.62679   18953.10900   18903.07430       0.00005
     7.63001   19619.08200   19567.23410       0.00005
     7.63324   20368.39600   20326.26694       0.00005
     7.63646   21170.60500   21168.92394       0.00005
     7.63969   22059.72200   22089.16220       0.00005
     7.64291   22991.23300   23072.69779       0.00004
     7.64614   23912.91300   24095.88976       0.00004
     7.64936   24831.47700   25135.17486       0.00004
     7.65258   25705.76300   26155.30382       0.00004
     7.65581   26511.30600   27111.70741       0.00004
     7.65903   27198.61100   27971.77933       0.00004
     7.66226   27767.11100   28691.48905       0.00004
     7.66548   28199.82100   29213.00349       0.00004
     7.66871   28442.42900   29504.80714       0.00004
     7.67193   28508.77400   29550.40212       0.00004
     7.67516   28388.99400   29328.58115       0.00004
     7.67838   28069.19400   28874.60676       0.00004
     7.68161   27569.16300   28202.96372       0.00004
     7.68483   26889.13900   27359.60689       0.00004
     7.68806   26061.39100   26396.46565       0.00004
     7.69128   25167.96800   25351.62177       0.00004
     7.69450   24185.09500   24271.89156       0.00004
     7.69773   23175.08600   23189.47573       0.00004
     7.70095   22198.22800   22137.15593       0.00005
     7.70418   21259.12800   21133.99663       0.00005
     7.70740   20381.34400   20202.31953       0.00005
     7.71063   19573.02200   19350.78715       0.00005
     7.71385   18867.25400   18585.55156       0.00005
     7.71708   18249.53700   17913.51494       0.00005
     7.72030   17696.88300   17326.45595       0.00006
     7.72353   17242.13700   16827.04811       0.00006
     7.72675   16849.37300   16405.42080       0.00006
     7.72997   16508.55300   16052.44727       0.00006
     7.73320   16219.29000   15765.00665       0.00006
     7.73642   15978.40400   15527.36953       0.00006
     7.73965   15769.34800   15337.54313       0.00006
     7.74287   15590.25200   15183.29247       0.00006
     7.74610   15446.19000   15058.18362       0.00006
     7.74932   15325.59600   14958.26677       0.00007
     7.75255   15226.26300   14876.90229       0.00007
     7.75577   15137.24100   14810.51727       0.00007
     7.75900   15055.78800   14755.82172       0.00007
     7.76222   14984.98400   14709.42636       0.00007
     7.76544   14915.48200   14669.77366       0.00007
     7.76867   14853.48100   14634.76641       0.00007
     7.77189   14801.80000   14603.10984       0.00007
     7.77512   14750.03400   14573.99550       0.00007
     7.77834   14698.83700   14546.61545       0.00007
     7.78157   14647.71700   14520.60064       0.00007
     7.78479   14594.91900   14495.78692       0.00007
     7.78802   14545.66900   14471.99535       0.00007
     7.79124   14496.25000   14449.30778       0.00007
     7.79447   14447.99800   14427.70915       0.00007
     7.79769   14400.66100   14407.27478       0.00007
     7.80091   14360.26500   14388.08227       0.00007
     7.80414   14317.89500   14370.12765       0.00007
     7.80736   14281.71600   14353.51442       0.00007
     7.81059   14249.39000   14338.19484       0.00007
     7.81381   14215.89400   14324.23448       0.00007
     7.81704   14189.98000   14311.60573       0.00007
     7.82026   14168.46000   14300.27201       0.00007
     7.82349   14147.13300   14290.28862       0.00007
     7.82671   14130.22600   14281.54238       0.00007
     7.82994   14111.26500   14274.07149       0.00007
     7.83316   14096.22200   14267.84257       0.00007
     7.83638   14084.82000   14262.86748       0.00007
     7.83961   14075.96900   14259.20886       0.00007
     7.84283   14073.30800   14256.88636       0.00007
     7.84606   14068.75000   14256.06898       0.00007
     7.84928   14065.44800   14256.88267       0.00007
     7.85251   14065.35600   14259.64459       0.00007
     7.85573   14065.88800   14264.73236       0.00007
     7.85896   14067.14800   14268.80221       0.00007
     7.86218   14077.74200   14280.16195       0.00007
     7.86541   14091.79400   14293.20655       0.00007
     7.86863   14113.32500   14314.04477       0.00007
     7.87185   14142.05800   14341.82383       0.00007
     7.87508   14178.47200   14377.01437       0.00007
     7.87830   14225.04500   14422.31503       0.00007
     7.88153   14283.82100   14479.04187       0.00007
     7.88475   14359.69700   14549.25995       0.00007
     7.88798   14452.88100   14635.59151       0.00007
     7.89120   14567.94200   14739.11868       0.00007
     7.89443   14707.43000   14863.03779       0.00007
     7.89765   14884.28100   15008.27184       0.00007
     7.90088   15087.41800   15175.26696       0.00007
     7.90410   15315.52000   15365.68251       0.00007
     7.90732   15577.89000   15577.64174       0.00006
     7.91055   15856.01500   15810.16669       0.00006
     7.91377   16141.75300   16060.97229       0.00006
     7.91700   16445.42600   16324.72273       0.00006
     7.92022   16751.89700   16596.39848       0.00006
     7.92345   17041.21900   16868.99925       0.00006
     7.92667   17315.74400   17133.38541       0.00006
     7.92990   17566.95800   17379.40511       0.00006
     7.93312   17779.99900   17597.85482       0.00006
     7.93635   17943.80000   17773.98832       0.00006
     7.93957   18057.96600   17900.45004       0.00006
     7.94279   18113.69000   17969.32419       0.00006
     7.94602   18101.87900   17973.11389       0.00006
     7.94924   18026.28700   17915.99225       0.00006
     7.95247   17885.03100   17798.66157       0.00006
     7.95569   17688.70200   17629.22979       0.00006
     7.95892   17449.98800   17420.14451       0.00006
     7.96214   17166.60600   17180.03400       0.00006
     7.96537   16864.43000   16921.49168       0.00006
     7.96859   16558.42400   16654.74718       0.00006
     7.97182   16247.18200   16388.22773       0.00006
     7.97504   15945.00400   16129.71491       0.00006
     7.97826   15667.40400   15886.24270       0.00006
     7.98149   15417.80200   15661.56495       0.00006
     7.98471   15196.65700   15459.42604       0.00007
     7.98794   15011.17000   15283.35153       0.00007
     7.99116   14870.02600   15132.93016       0.00007
     7.99439   14757.85100   15010.95298       0.00007
     7.99761   14683.59900   14916.57319       0.00007
     8.00084   14645.48900   14848.89793       0.00007
     8.00406   14636.33200   14809.29533       0.00007
     8.00729   14654.35900   14796.77817       0.00007
     8.01051   14698.82500   14808.57448       0.00007
     8.01373   14763.39200   14845.66082       0.00007
     8.01696   14853.35100   14907.75432       0.00007
     8.02018   14963.17900   14991.90925       0.00007
     8.02341   15093.04200   15097.18340       0.00007
     8.02663   15242.43800   15222.38996       0.00007
     8.02986   15411.10100   15365.70249       0.00006
     8.03308   15594.43500   15523.38017       0.00006
     8.03631   15783.13300   15692.97028       0.00006
     8.03953   15980.03000   15869.42493       0.00006
     8.04276   16175.49800   16047.74394       0.00006
     8.04598   16359.70100   16221.84315       0.00006
     8.04920   16524.21800   16384.44516       0.00006
     8.05243   16666.40700   16528.16755       0.00006
     8.05565   16782.94900   16644.81136       0.00006
     8.05888   16861.14000   16728.57877       0.00006
     8.06210   16909.24400   16770.70392       0.00006
     8.06533   16923.44400   16768.72252       0.00006
     8.06855   16895.58800   16725.99768       0.00006
     8.07178   16825.79300   16639.62355       0.00006
     8.07500   16718.61200   16523.48188       0.00006
     8.07823   16577.14900   16378.86931       0.00006
     8.08145   16398.85700   16215.73800       0.00006
     8.08468   16197.14600   16040.85560       0.00006
     8.08790   15987.56300   15860.79346       0.00006
     8.09112   15771.86800   15681.74367       0.00006
     8.09435   15559.82900   15508.33733       0.00006
     8.09757   15357.17800   15344.44308       0.00007
     8.10080   15175.08100   15192.49871       0.00007
     8.10402   15013.08600   15055.21072       0.00007
     8.10725   14875.76100   14932.93176       0.00007
     8.11047   14760.66400   14826.45070       0.00007
     8.11370   14666.33400   14735.46879       0.00007
     8.11692   14589.47300   14658.74639       0.00007
     8.12015   14525.17300   14596.47405       0.00007
     8.12337   14475.75400   14546.23761       0.00007
     8.12659   14437.29100   14507.04680       0.00007
     8.12982   14406.72600   14477.59838       0.00007
     8.13304   14383.24900   14456.14599       0.00007
     8.13627   14368.89200   14441.98130       0.00007
     8.13949   14359.31800   14433.55568       0.00007
     8.14272   14353.26600   14430.02580       0.00007
     8.14594   14354.15100   14430.74351       0.00007
     8.14917   14358.07100   14434.90906       0.00007
     8.15239   14363.12100   14442.20496       0.00007
     8.15562   14366.61200   14452.18485       0.00007
     8.15884   14378.05400   14464.61044       0.00007
     8.16206   14387.92700   14479.40167       0.00007
     8.16529   14401.78300   14496.43734       0.00007
     8.16851   14421.36400   14515.76992       0.00007
     8.17174   14438.99600   14537.46905       0.00007
     8.17496   14457.74500   14561.66615       0.00007
     8.17819   14485.05600   14588.63735       0.00007
     8.18141   14508.30600   14618.68998       0.00007
     8.18464   14538.72700   14652.23116       0.00007
     8.18786   14572.94000   14690.37626       0.00007
     8.19109   14608.28400   14732.91696       0.00007
     8.19431   14649.68900   14780.80303       0.00007
     8.19753   14694.97900   14833.27792       0.00007
     8.20076   14743.05100   14895.59407       0.00007
     8.20398   14802.74400   14965.35086       0.00007
     8.20721   14871.61100   15047.94964       0.00007
     8.21043   14953.58200   15143.70723       0.00007
     8.21366   15048.92700   15254.82301       0.00007
     8.21688   15161.99400   15383.25567       0.00007
     8.22011   15298.20800   15532.19874       0.00007
     8.22333   15449.56600   15703.90617       0.00006
     8.22656   15627.07200   15901.54012       0.00006
     8.22978   15835.84400   16128.47655       0.00006
     8.23300   16064.69800   16388.20246       0.00006
     8.23623   16325.84500   16682.45135       0.00006
     8.23945   16624.60600   17016.95308       0.00006
     8.24268   16959.34600   17392.57075       0.00006
     8.24590   17327.52900   17815.82835       0.00006
     8.24913   17744.60900   18291.52925       0.00006
     8.25235   18218.29700   18822.32720       0.00005
     8.25558   18734.98300   19418.64014       0.00005
     8.25880   19329.51600   20082.13277       0.00005
     8.26203   20003.69200   20821.89635       0.00005
     8.26525   20772.75800   21649.66207       0.00005
     8.26847   21659.01000   22564.28901       0.00005
     8.27170   22679.97300   23588.12201       0.00004
     8.27492   23863.91300   24725.71530       0.00004
     8.27815   25185.66300   25989.00932       0.00004
     8.28137   26689.70200   27401.27873       0.00004
     8.28460   28390.66600   28958.07912       0.00004
     8.28782   30218.21200   30680.80461       0.00003
     8.29105   32182.46600   32564.27407       0.00003
     8.29427   34270.22300   34593.32681       0.00003
     8.29750   36487.76200   36758.53484       0.00003
     8.30072   38688.88300   39019.93404       0.00003
     8.30394   40935.06200   41328.60241       0.00002
     8.30717   43212.38900   43634.49631       0.00002
     8.31039   45311.49100   45858.64324       0.00002
     8.31362   47267.30200   47917.62671       0.00002
     8.31684   48998.51000   49745.05664       0.00002
     8.32007   50404.66400   51229.41899       0.00002
     8.32329   51429.47600   52325.30251       0.00002
     8.32652   52032.37300   52993.44365       0.00002
     8.32974   52241.65000   53190.84498       0.00002
     8.33297   52019.93700   52949.91745       0.00002
     8.33619   51394.29500   52288.34941       0.00002
     8.33941   50415.29100   51245.81251       0.00002
     8.34264   49122.16700   49897.93032       0.00002
     8.34586   47563.52600   48293.24762       0.00002
     8.34909   45775.36000   46490.60616       0.00002
     8.35231   43762.67800   44564.28386       0.00002
     8.35554   41709.11500   42553.43000       0.00002
     8.35876   39601.35200   40519.24679       0.00003
     8.36199   37467.68200   38527.30960       0.00003
     8.36521   35504.58000   36603.98456       0.00003
     8.36844   33680.99000   34811.24604       0.00003
     8.37166   32042.91300   33176.57697       0.00003
     8.37488   30613.98700   31715.57522       0.00003
     8.37811   29410.67200   30457.27617       0.00003
     8.38133   28397.27300   29389.19460       0.00004
     8.38456   27537.77700   28511.71184       0.00004
     8.38778   26843.25400   27812.82277       0.00004
     8.39101   26270.99400   27261.44197       0.00004
     8.39423   25801.69800   26834.23275       0.00004
     8.39746   25405.98800   26496.81501       0.00004
     8.40068   25070.51900   26211.11934       0.00004
     8.40391   24763.82300   25939.38574       0.00004
     8.40713   24453.83300   25653.45740       0.00004
     8.41035   24135.34700   25315.18627       0.00004
     8.41358   23782.32000   24914.58697       0.00004
     8.41680   23371.24000   24442.85252       0.00004
     8.42003   22913.32900   23895.81716       0.00004
     8.42325   22396.16200   23294.94261       0.00004
     8.42648   21833.52700   22647.14372       0.00005
     8.42970   21232.71700   21973.37283       0.00005
     8.43293   20628.96300   21291.37963       0.00005
     8.43615   20021.71400   20615.71613       0.00005
     8.43938   19418.34500   19960.09746       0.00005
     8.44260   18851.03300   19335.87116       0.00005
     8.44582   18317.57000   18752.75673       0.00005
     8.44905   17834.33600   18215.23649       0.00006
     8.45227   17395.23500   17730.92018       0.00006
     8.45550   17011.41700   17298.41723       0.00006
     8.45872   16681.13300   16920.48700       0.00006
     8.46195   16385.49500   16597.40172       0.00006
     8.46517   16138.41300   16323.88014       0.00006
     8.46840   15936.64900   16101.72406       0.00006
     8.47162   15765.14100   15924.47001       0.00006
     8.47485   15628.12600   15790.62634       0.00006
     8.47807   15522.74600   15697.78881       0.00006
     8.48129   15447.49400   15640.88688       0.00006
     8.48452   15401.59700   15620.15278       0.00006
     8.48774   15383.45700   15630.84741       0.00007
     8.49097   15396.69500   15672.98571       0.00006
     8.49419   15437.86600   15742.82389       0.00006
     8.49742   15504.02800   15837.75872       0.00006
     8.50064   15604.01000   15957.45742       0.00006
     8.50387   15727.80400   16097.09611       0.00006
     8.50709   15878.56700   16254.30042       0.00006
     8.51032   16046.56600   16425.41588       0.00006
     8.51354   16229.39000   16604.39650       0.00006
     8.51677   16422.89700   16785.26282       0.00006
     8.51999   16610.62600   16961.82568       0.00006
     8.52321   16785.85600   17126.19268       0.00006
     8.52644   16945.57200   17269.03501       0.00006
     8.52966   17081.86300   17384.37075       0.00006
     8.53289   17182.45200   17459.61397       0.00006
     8.53611   17248.81500   17492.60106       0.00006
     8.53934   17277.22600   17479.32245       0.00006
     8.54256   17261.95600   17416.69327       0.00006
     8.54579   17200.00100   17313.25760       0.00006
     8.54901   17097.40900   17170.85839       0.00006
     8.55224   16953.59000   17000.05218       0.00006
     8.55546   16771.29500   16809.13392       0.00006
     8.55868   16559.87100   16604.79062       0.00006
     8.56191   16324.53600   16395.86758       0.00006
     8.56513   16085.21900   16187.90904       0.00006
     8.56836   15850.72100   15986.69554       0.00006
     8.57158   15624.42600   15795.18420       0.00006
     8.57481   15422.59400   15618.34783       0.00006
     8.57803   15250.53200   15456.92791       0.00007
     8.58126   15102.82800   15312.50195       0.00007
     8.58448   14980.62500   15186.09637       0.00007
     8.58771   14883.21800   15076.33853       0.00007
     8.59093   14808.58200   14984.50080       0.00007
     8.59415   14746.54200   14908.27390       0.00007
     8.59738   14698.29800   14846.52316       0.00007
     8.60060   14661.37400   14798.87850       0.00007
     8.60383   14635.94600   14762.74218       0.00007
     8.60705   14618.96300   14737.65590       0.00007
     8.61028   14605.94200   14722.17385       0.00007
     8.61350   14595.43400   14715.06910       0.00007
     8.61673   14588.58800   14716.24581       0.00007
     8.61995   14592.19200   14724.92703       0.00007
     8.62318   14605.09600   14740.99398       0.00007
     8.62640   14625.50600   14765.11626       0.00007
     8.62962   14651.69200   14797.86672       0.00007
     8.63285   14689.27500   14840.39391       0.00007
     8.63607   14735.51700   14895.25032       0.00007
     8.63930   14794.12100   14964.03566       0.00007
     8.64252   14871.59800   15050.54990       0.00007
     8.64575   14969.36400   15159.33244       0.00007
     8.64897   15088.47900   15293.74045       0.00007
     8.65220   15236.05600   15461.70788       0.00007
     8.65542   15415.87200   15667.41701       0.00006
     8.65865   15636.70200   15918.23516       0.00006
     8.66187   15910.65200   16225.04469       0.00006
     8.66509   16234.35600   16590.01885       0.00006
     8.66832   16626.72100   17026.47731       0.00006
     8.67154   17103.51700   17537.70935       0.00006
     8.67477   17654.05000   18127.74522       0.00006
     8.67799   18306.80700   18806.64300       0.00005
     8.68122   19063.69000   19566.88915       0.00005
     8.68444   19925.30600   20413.63909       0.00005
     8.68767   20874.98300   21337.59047       0.00005
     8.69089   21899.02700   22327.09614       0.00005
     8.69412   23013.09600   23371.10016       0.00004
     8.69734   24126.77000   24445.15002       0.00004
     8.70056   25243.17700   25527.28312       0.00004
     8.70379   26346.82100   26581.70073       0.00004
     8.70701   27359.21800   27577.36513       0.00004
     8.71024   28243.81000   28466.40913       0.00004
     8.71346   28993.74100   29210.59053       0.00003
     8.71669   29574.41200   29769.16173       0.00003
     8.71991   29938.31900   30095.75818       0.00003
     8.72314   30079.12500   30190.45157       0.00003
     8.72636   29982.57900   30024.72415       0.00003
     8.72959   29645.85000   29622.99431       0.00003
     8.73281   29059.70200   29012.46008       0.00003
     8.73603   28250.96200   28219.96166       0.00004
     8.73926   27244.47700   27301.84245       0.00004
     8.74248   26091.86000   26289.49556       0.00004
     8.74571   24844.37300   25230.13793       0.00004
     8.74893   23524.46000   24155.84891       0.00004
     8.75216   22233.23200   23096.96955       0.00004
     8.75538   21005.20400   22076.70021       0.00005
     8.75861   19856.82900   21113.56545       0.00005
     8.76183   18827.85200   20224.82306       0.00005
     8.76506   17960.43300   19412.89258       0.00006
     8.76828   17229.14600   18689.42452       0.00006
     8.77150   16614.69200   18050.84552       0.00006
     8.77473   16134.29200   17495.98588       0.00006
     8.77795   15753.34700   17022.96234       0.00006
     8.78118   15454.23200   16623.83871       0.00006
     8.78440   15227.07800   16295.78316       0.00007
     8.78763   15056.90500   16028.24758       0.00007
     8.79085   14933.97500   15814.18284       0.00007
     8.79408   14843.88200   15649.23793       0.00007
     8.79730   14786.34400   15524.21982       0.00007
     8.80053   14753.78300   15436.71149       0.00007
     8.80375   14743.86000   15381.13370       0.00007
     8.80697   14751.71100   15354.64638       0.00007
     8.81020   14778.47300   15355.52117       0.00007
     8.81342   14824.43900   15381.66433       0.00007
     8.81665   14889.43400   15434.29469       0.00007
     8.81987   14974.53000   15512.10761       0.00007
     8.82310   15080.57900   15617.73394       0.00007
     8.82632   15219.61100   15751.65148       0.00007
     8.82955   15386.46600   15914.71671       0.00006
     8.83277   15583.41700   16111.09595       0.00006
     8.83600   15827.24000   16339.00753       0.00006
     8.83922   16103.53800   16601.91521       0.00006
     8.84244   16421.21400   16898.78848       0.00006
     8.84567   16782.22400   17227.61929       0.00006
     8.84889   17188.71900   17589.86109       0.00006
     8.85212   17621.49100   17978.53594       0.00006
     8.85534   18088.54200   18391.17109       0.00006
     8.85857   18578.75400   18820.84439       0.00005
     8.86179   19069.67000   19259.78110       0.00005
     8.86502   19552.26100   19699.80766       0.00005
     8.86824   20009.34200   20129.67741       0.00005
     8.87147   20437.95800   20538.63343       0.00005
     8.87469   20808.79600   20911.10184       0.00005
     8.87791   21121.60100   21238.63034       0.00005
     8.88114   21376.62800   21499.96740       0.00005
     8.88436   21550.03600   21689.40885       0.00005
     8.88759   21635.40300   21795.06460       0.00005
     8.89081   21625.77400   21807.48091       0.00005
     8.89404   21520.37600   21731.55801       0.00005
     8.89726   21320.52600   21560.85796       0.00005
     8.90049   21042.83500   21313.55113       0.00005
     8.90371   20685.13300   20999.76374       0.00005
     8.90694   20283.26800   20631.69981       0.00005
     8.91016   19846.13900   20230.00150       0.00005
     8.91339   19388.71100   19805.92093       0.00005
     8.91661   18936.34000   19376.26468       0.00005
     8.91983   18499.11100   18951.47380       0.00005
     8.92306   18086.29700   18542.80304       0.00006
     8.92628   17697.66900   18156.47029       0.00006
     8.92951   17351.35300   17799.32749       0.00006
     8.93273   17048.93900   17475.50122       0.00006
     8.93596   16780.71400   17185.81019       0.00006
     8.93918   16561.17500   16935.90403       0.00006
     8.94241   16387.95700   16723.30984       0.00006
     8.94563   16261.35900   16551.16093       0.00006
     8.94886   16176.41000   16420.21269       0.00006
     8.95208   16133.92000   16330.20937       0.00006
     8.95530   16130.18800   16286.19430       0.00006
     8.95853   16168.12800   16287.38985       0.00006
     8.96175   16248.62500   16339.31963       0.00006
     8.96498   16375.13200   16444.79921       0.00006
     8.96820   16554.93700   16610.14019       0.00006
     8.97143   16790.44800   16840.96368       0.00006
     8.97465   17086.55600   17144.12281       0.00006
     8.97788   17450.91100   17530.49771       0.00006
     8.98110   17907.90800   18003.34418       0.00006
     8.98433   18452.57200   18572.20301       0.00005
     8.98755   19102.31600   19245.59891       0.00005
     8.99077   19879.08700   20022.43317       0.00005
     8.99400   20775.06400   20907.87923       0.00005
     8.99722   21800.59300   21898.71393       0.00005
     9.00045   22942.02300   22989.42159       0.00004
     9.00367   24215.30500   24171.90868       0.00004
     9.00690   25556.16800   25424.89833       0.00004
     9.01012   26936.19200   26729.63506       0.00004
     9.01335   28373.96900   28057.28209       0.00004
     9.01657   29759.80300   29372.01276       0.00003
     9.01980   31073.46700   30631.59230       0.00003
     9.02302   32284.24000   31792.43651       0.00003
     9.02624   33358.62200   32796.65398       0.00003
     9.02947   34214.65200   33594.34201       0.00003
     9.03269   34841.89900   34143.12138       0.00003
     9.03592   35239.33500   34397.57187       0.00003
     9.03914   35341.81500   34354.53994       0.00003
     9.04237   35157.25000   34005.82326       0.00003
     9.04559   34673.97300   33373.55977       0.00003
     9.04882   33918.99500   32511.54223       0.00003
     9.05204   32904.05200   31457.36470       0.00003
     9.05527   31690.51900   30268.75573       0.00003
     9.05849   30301.33800   28995.08928       0.00003
     9.06171   28850.60300   27679.19514       0.00003
     9.06494   27389.33600   26357.94945       0.00004
     9.06816   25926.61800   25069.28301       0.00004
     9.07139   24564.93500   23839.94221       0.00004
     9.07461   23315.20600   22686.19798       0.00004
     9.07784   22198.49900   21624.69036       0.00005
     9.08106   21197.39400   20659.51039       0.00005
     9.08429   20357.26200   19799.59722       0.00005
     9.08751   19642.34500   19045.14563       0.00005
     9.09074   19024.09300   18389.79609       0.00005
     9.09396   18519.50800   17833.20938       0.00005
     9.09718   18103.87300   17364.69166       0.00006
     9.10041   17764.14300   16978.91952       0.00006
     9.10363   17487.68900   16669.85579       0.00006
     9.10686   17268.56700   16425.67546       0.00006
     9.11008   17101.03700   16242.55643       0.00006
     9.11331   16965.46300   16113.48617       0.00006
     9.11653   16872.22600   16033.33948       0.00006
     9.11976   16819.24500   16000.47758       0.00006
     9.12298   16798.80500   16010.67096       0.00006
     9.12621   16817.12000   16063.56503       0.00006
     9.12943   16870.94900   16159.87520       0.00006
     9.13265   16963.16800   16298.51534       0.00006
     9.13588   17098.47000   16480.22025       0.00006
     9.13910   17274.56500   16708.78592       0.00006
     9.14233   17497.51300   16982.51095       0.00006
     9.14555   17777.09300   17303.86218       0.00006
     9.14878   18097.52600   17669.58069       0.00006
     9.15200   18470.93600   18078.13054       0.00005
     9.15523   18893.45900   18525.95306       0.00005
     9.15845   19358.60800   19005.88688       0.00005
     9.16168   19854.11400   19511.88800       0.00005
     9.16490   20364.44300   20031.25796       0.00005
     9.16812   20895.83100   20552.44443       0.00005
     9.17135   21403.44100   21059.11544       0.00005
     9.17457   21886.71100   21534.03721       0.00005
     9.17780   22336.49800   21956.98711       0.00004
     9.18102   22726.18500   22306.17835       0.00004
     9.18425   23039.68900   22567.53963       0.00004
     9.18747   23272.79100   22719.69053       0.00004
     9.19070   23415.86800   22756.92983       0.00004
     9.19392   23451.88100   22675.38736       0.00004
     9.19715   23386.89300   22480.55379       0.00004
     9.20037   23215.14100   22188.00880       0.00004
     9.20359   22950.39500   21808.77998       0.00004
     9.20682   22603.62200   21369.31278       0.00004
     9.21004   22181.56900   20886.53217       0.00005
     9.21327   21704.21500   20380.41626       0.00005
     9.21649   21203.01600   19868.06407       0.00005
     9.21972   20697.39300   19362.82343       0.00005
     9.22294   20182.37800   18876.75821       0.00005
     9.22617   19705.21100   18418.06135       0.00005
     9.22939   19264.75000   17993.86708       0.00005
     9.23262   18865.01300   17606.68702       0.00005
     9.23584   18514.42600   17260.26238       0.00005
     9.23906   18214.24100   16953.67866       0.00005
     9.24229   17958.61600   16685.27784       0.00006
     9.24551   17733.03200   16454.56379       0.00006
     9.24874   17553.62900   16256.63279       0.00006
     9.25196   17402.89600   16089.44455       0.00006
     9.25519   17276.80000   15949.36582       0.00006
     9.25841   17176.37900   15832.28267       0.00006
     9.26164   17098.40800   15737.01417       0.00006
     9.26486   17033.90800   15659.95702       0.00006
     9.26809   16982.17100   15599.55954       0.00006
     9.27131   16945.59400   15554.67609       0.00006
     9.27454   16922.81600   15524.21660       0.00006
     9.27776   16913.52800   15508.15574       0.00006
     9.28098   16919.39200   15506.60003       0.00006
     9.28421   16939.05000   15519.81788       0.00006
     9.28743   16979.33600   15548.38981       0.00006
     9.29066   17030.42200   15594.35688       0.00006
     9.29388   17096.72800   15657.59940       0.00006
     9.29711   17178.53800   15740.60483       0.00006
     9.30033   17276.45600   15844.28658       0.00006
     9.30356   17388.51300   15968.89140       0.00006
     9.30678   17521.23200   16118.04577       0.00006
     9.31001   17674.64300   16289.76557       0.00006
     9.31323   17844.86800   16485.97331       0.00006
     9.31645   18030.68200   16706.80041       0.00006
     9.31968   18226.74000   16950.17338       0.00005
     9.32290   18440.67500   17218.07565       0.00005
     9.32613   18660.90100   17506.48796       0.00005
     9.32935   18889.02200   17814.57345       0.00005
     9.33258   19134.39600   18140.41005       0.00005
     9.33580   19386.79400   18479.97946       0.00005
     9.33903   19646.25400   18831.93083       0.00005
     9.34225   19918.68500   19191.41152       0.00005
     9.34548   20206.61500   19557.34855       0.00005
     9.34870   20508.10800   19926.78839       0.00005
     9.35192   20832.34700   20300.48562       0.00005
     9.35515   21200.65300   20684.58721       0.00005
     9.35837   21598.78800   21082.24843       0.00005
     9.36160   22049.92700   21506.97521       0.00005
     9.36482   22567.60900   21969.55497       0.00004
     9.36805   23146.46900   22480.54401       0.00004
     9.37127   23798.60200   23058.17861       0.00004
     9.37450   24514.15100   23704.93506       0.00004
     9.37772   25309.55600   24429.31691       0.00004
     9.38095   26155.95800   25235.91772       0.00004
     9.38417   27053.68100   26117.35577       0.00004
     9.38739   28005.32700   27071.58629       0.00004
     9.39062   28970.08400   28078.82098       0.00003
     9.39384   29937.69400   29126.63212       0.00003
     9.39707   30888.32000   30181.05190       0.00003
     9.40029   31828.75500   31219.65758       0.00003
     9.40352   32707.76800   32203.43649       0.00003
     9.40674   33515.37400   33095.52920       0.00003
     9.40997   34266.70000   33877.60876       0.00003
     9.41319   34901.06600   34494.94689       0.00003
     9.41642   35412.54400   34960.97747       0.00003
     9.41964   35795.19400   35250.74674       0.00003
     9.42286   36033.57800   35373.11839       0.00003
     9.42609   36110.14000   35342.12663       0.00003
     9.42931   36038.34700   35152.17562       0.00003
     9.43254   35825.56900   34833.49971       0.00003
     9.43576   35486.17000   34379.49585       0.00003
     9.43899   35033.85200   33812.14056       0.00003
     9.44221   34479.44000   33122.75122       0.00003
     9.44544   33843.41900   32331.85924       0.00003
     9.44866   33119.28300   31446.35199       0.00003
     9.45189   32319.93000   30475.04826       0.00003
     9.45511   31433.48300   29454.67664       0.00003
     9.45833   30482.89800   28389.43643       0.00003
     9.46156   29483.52600   27325.33584       0.00003
     9.46478   28427.91700   26275.00405       0.00004
     9.46801   27379.83900   25263.52700       0.00004
     9.47123   26371.71600   24313.74214       0.00004
     9.47446   25420.60400   23433.60677       0.00004
     9.47768   24552.55100   22645.27381       0.00004
     9.48091   23812.25500   21948.36170       0.00004
     9.48413   23197.21100   21356.37375       0.00004
     9.48736   22689.94900   20871.19548       0.00004
     9.49058   22331.00200   20496.01243       0.00004
     9.49380   22101.86500   20237.41970       0.00005
     9.49703   21997.39700   20089.75722       0.00005
     9.50025   22014.81900   20058.32161       0.00005
     9.50348   22153.74700   20140.19491       0.00005
     9.50670   22406.76700   20332.42991       0.00004
     9.50993   22771.16100   20636.04915       0.00004
     9.51315   23238.56400   21042.44717       0.00004
     9.51638   23807.24300   21548.90317       0.00004
     9.51960   24467.80000   22149.67715       0.00004
     9.52283   25196.39700   22834.02026       0.00004
     9.52605   25988.35600   23594.97667       0.00004
     9.52927   26826.60000   24417.49571       0.00004
     9.53250   27702.48000   25290.23687       0.00004
     9.53572   28583.34300   26191.21046       0.00003
     9.53895   29443.31700   27104.41064       0.00003
     9.54217   30301.78000   28007.94633       0.00003
     9.54540   31087.69300   28872.91487       0.00003
     9.54862   31796.39700   29689.46233       0.00003
     9.55185   32435.62400   30420.05874       0.00003
     9.55507   32969.38200   31067.59437       0.00003
     9.55830   33377.20700   31624.92617       0.00003
     9.56152   33663.17500   32083.35036       0.00003
     9.56474   33831.43700   32465.16597       0.00003
     9.56797   33870.92500   32766.26030       0.00003
     9.57119   33794.57400   33005.67119       0.00003
     9.57442   33614.04500   33186.92338       0.00003
     9.57764   33338.20000   33309.27984       0.00003
     9.58087   32980.89600   33370.88429       0.00003
     9.58409   32565.51600   33359.87717       0.00003
     9.58732   32100.36700   33266.49855       0.00003
     9.59054   31603.06500   33070.69628       0.00003
     9.59377   31093.53500   32775.18647       0.00003
     9.59699   30562.53000   32373.93747       0.00003
     9.60021   30037.15500   31878.31160       0.00003
     9.60344   29529.85200   31312.48246       0.00003
     9.60666   29037.15900   30697.33838       0.00003
     9.60989   28573.08100   30078.76192       0.00003
     9.61311   28170.93700   29484.29861       0.00004
     9.61634   27832.41300   28950.32351       0.00004
     9.61956   27572.48100   28510.46747       0.00004
     9.62279   27433.45500   28188.68980       0.00004
     9.62601   27427.33500   28014.87619       0.00004
     9.62924   27571.38100   28004.19309       0.00004
     9.63246   27887.77900   28175.59164       0.00004
     9.63569   28396.42600   28537.83534       0.00004
     9.63891   29110.09800   29092.47996       0.00003
     9.64213   30026.59700   29844.21884       0.00003
     9.64536   31149.18800   30782.22335       0.00003
     9.64858   32462.09600   31895.66881       0.00003
     9.65181   33964.51900   33165.06082       0.00003
     9.65503   35589.82400   34563.23148       0.00003
     9.65826   37301.66400   36064.77345       0.00003
     9.66148   39061.19500   37631.74202       0.00003
     9.66471   40812.79100   39223.23028       0.00002
     9.66793   42471.73600   40791.72741       0.00002
     9.67116   43995.49700   42287.56116       0.00002
     9.67438   45392.46100   43649.29332       0.00002
     9.67760   46540.57200   44829.38923       0.00002
     9.68083   47432.75500   45782.99718       0.00002
     9.68405   48064.64600   46479.84523       0.00002
     9.68728   48398.82800   46909.75945       0.00002
     9.69050   48432.46600   47091.74693       0.00002
     9.69373   48207.81900   47065.34817       0.00002
     9.69695   47767.91600   46888.61517       0.00002
     9.70018   47175.93600   46641.65060       0.00002
     9.70340   46511.92300   46374.07027       0.00002
     9.70663   45853.15200   46169.27600       0.00002
     9.70985   45304.22400   46074.82242       0.00002
     9.71307   44940.43500   46124.01459       0.00002
     9.71630   44803.46900   46365.05574       0.00002
     9.71952   44933.33000   46785.22533       0.00002
     9.72275   45355.00300   47390.57679       0.00002
     9.72597   46036.51400   48154.98888       0.00002
     9.72920   46944.51500   49038.26778       0.00002
     9.73242   48002.82600   49986.65446       0.00002
     9.73565   49125.36300   50931.28907       0.00002
     9.73887   50250.00100   51798.57717       0.00002
     9.74210   51263.33700   52478.07831       0.00002
     9.74532   52056.39900   52922.26820       0.00002
     9.74854   52573.76400   53024.36504       0.00002
     9.75177   52756.19200   52748.34085       0.00002
     9.75499   52524.04200   52086.01549       0.00002
     9.75822   51877.79000   50984.97042       0.00002
     9.76144   50807.99100   49539.54462       0.00002
     9.76467   49350.90800   47768.52992       0.00002
     9.76789   47528.90300   45748.00315       0.00002
     9.77112   45375.24600   43561.21303       0.00002
     9.77434   42997.47700   41259.00057       0.00002
     9.77757   40432.52800   38924.62132       0.00002
     9.78079   37797.63300   36605.80331       0.00003
     9.78401   35123.05700   34356.01769       0.00003
     9.78724   32531.25000   32203.78848       0.00003
     9.79046   30125.96900   30189.77866       0.00003
     9.79369   27906.38400   28326.22442       0.00004
     9.79691   25917.23900   26622.81789       0.00004
     9.80014   24227.20300   25101.98430       0.00004
     9.80336   22794.27600   23743.63297       0.00004
     9.80659   21581.66100   22558.43765       0.00005
     9.80981   20607.87300   21532.83304       0.00005
     9.81304   19831.08800   20649.11530       0.00005
     9.81626   19194.84600   19911.99118       0.00005
     9.81948   18701.03100   19290.57536       0.00005
     9.82271   18322.06600   18779.63043       0.00005
     9.82593   18022.10400   18366.53591       0.00006
     9.82916   17795.18800   18032.94850       0.00006
     9.83238   17628.86700   17777.60190       0.00006
     9.83561   17509.58600   17583.58450       0.00006
     9.83883   17435.51900   17445.15898       0.00006
     9.84206   17405.81700   17358.78562       0.00006
     9.84528   17410.73600   17314.56286       0.00006
     9.84851   17453.61500   17313.36608       0.00006
     9.85173   17529.19800   17349.47277       0.00006
     9.85495   17641.99500   17419.94426       0.00006
     9.85818   17789.18500   17526.82120       0.00006
     9.86140   17966.98300   17663.61810       0.00006
     9.86463   18176.62200   17831.38327       0.00006
     9.86785   18410.33900   18027.14465       0.00005
     9.87108   18663.39000   18246.42481       0.00005
     9.87430   18933.13900   18488.34950       0.00005
     9.87753   19203.64500   18745.24996       0.00005
     9.88075   19483.37700   19012.08189       0.00005
     9.88398   19754.31500   19281.10038       0.00005
     9.88720   20007.77600   19544.19902       0.00005
     9.89042   20240.54700   19789.49220       0.00005
     9.89365   20442.39300   20008.16760       0.00005
     9.89687   20597.14600   20189.62450       0.00005
     9.90010   20699.91800   20320.20439       0.00005
     9.90332   20744.04500   20397.63007       0.00005
     9.90655   20729.21100   20410.35462       0.00005
     9.90977   20653.58100   20360.29301       0.00005
     9.91300   20519.13400   20251.03865       0.00005
     9.91622   20342.72900   20081.45531       0.00005
     9.91945   20117.06200   19867.26340       0.00005
     9.92267   19862.14900   19614.28622       0.00005
     9.92589   19581.64100   19334.60639       0.00005
     9.92912   19280.57700   19039.44840       0.00005
     9.93234   18973.31400   18737.22101       0.00005
     9.93557   18660.82700   18437.54369       0.00005
     9.93879   18351.00600   18147.01341       0.00005
     9.94202   18058.03200   17872.38818       0.00006
     9.94524   17787.47300   17616.52140       0.00006
     9.94847   17540.79900   17385.13325       0.00006
     9.95169   17331.35300   17178.99218       0.00006
     9.95492   17158.79600   16999.36497       0.00006
     9.95814   17019.10300   16848.87331       0.00006
     9.96136   16911.32000   16725.10513       0.00006
     9.96459   16837.75300   16630.06833       0.00006
     9.96781   16791.38400   16563.12983       0.00006
     9.97104   16772.74600   16522.19193       0.00006
     9.97426   16781.34700   16510.17616       0.00006
     9.97749   16820.57400   16525.30336       0.00006
     9.98071   16886.17200   16569.13048       0.00006
     9.98394   16979.85400   16645.29400       0.00006
     9.98716   17103.89000   16754.28650       0.00006
     9.99039   17261.17200   16902.40967       0.00006
     9.99361   17452.71400   17095.29911       0.00006
     9.99683   17690.84800   17336.90786       0.00006
    10.00006   17975.54500   17641.25928       0.00006
    10.00328   18325.48400   18013.15258       0.00005
    10.00651   18751.08400   18464.48161       0.00005
    10.00973   19259.78900   19012.25722       0.00005
    10.01296   19879.05900   19660.75645       0.00005
    10.01618   20610.33600   20431.58123       0.00005
    10.01941   21474.01200   21333.10308       0.00005
    10.02263   22482.44200   22372.98518       0.00004
    10.02586   23648.94900   23572.72365       0.00004
    10.02908   24969.82100   24924.24027       0.00004
    10.03230   26434.72400   26439.77379       0.00004
    10.03553   28062.01000   28116.85818       0.00004
    10.03875   29806.55000   29939.00671       0.00003
    10.04198   31668.30300   31904.40316       0.00003
    10.04520   33628.51100   33979.72740       0.00003
    10.04843   35619.80700   36138.63713       0.00003
    10.05165   37656.65100   38341.47826       0.00003
    10.05488   39641.29300   40540.16118       0.00003
    10.05810   41593.09400   42667.95285       0.00002
    10.06133   43439.51300   44667.92625       0.00002
    10.06455   45075.20500   46468.96056       0.00002
    10.06777   46512.20900   47981.54772       0.00002
    10.07100   47670.40400   49167.42383       0.00002
    10.07422   48485.60500   49942.96702       0.00002
    10.07745   48951.61300   50282.56327       0.00002
    10.08067   49067.63300   50182.44870       0.00002
    10.08390   48805.96100   49612.25844       0.00002
    10.08712   48207.35100   48641.22794       0.00002
    10.09035   47280.00700   47297.78926       0.00002
    10.09357   46077.22900   45644.23060       0.00002
    10.09680   44628.74000   43764.19412       0.00002
    10.10002   42935.21700   41716.02847       0.00002
    10.10324   41076.32800   39578.01926       0.00002
    10.10647   39064.46800   37406.88686       0.00003
    10.10969   36973.34700   35258.57390       0.00003
    10.11292   34830.95900   33169.65124       0.00003
    10.11614   32700.41200   31183.49495       0.00003
    10.11937   30659.88100   29317.81033       0.00003
    10.12259   28727.36900   27588.51833       0.00003
    10.12582   26953.71400   26015.78142       0.00004
    10.12904   25370.20900   24591.32638       0.00004
    10.13227   24005.88600   23324.73240       0.00004
    10.13549   22804.06100   22205.75456       0.00004
    10.13871   21794.17900   21224.80145       0.00005
    10.14194   20969.90900   20382.55886       0.00005
    10.14516   20268.13800   19655.50484       0.00005
    10.14839   19694.04900   19037.68539       0.00005
    10.15161   19235.97900   18517.43957       0.00005
    10.15484   18856.18300   18077.12424       0.00005
    10.15806   18545.49400   17713.03296       0.00005
    10.16129   18295.17900   17408.90139       0.00005
    10.16451   18093.59400   17156.65930       0.00006
    10.16774   17930.21600   16950.69268       0.00006
    10.17096   17799.12100   16780.74206       0.00006
    10.17419   17698.14000   16643.31837       0.00006
    10.17741   17618.58700   16532.13063       0.00006
    10.18063   17556.37100   16443.97825       0.00006
    10.18386   17515.92300   16376.41195       0.00006
    10.18708   17493.72600   16326.47492       0.00006
    10.19031   17482.57800   16293.57459       0.00006
    10.19353   17491.24600   16276.24513       0.00006
    10.19676   17515.69400   16275.33258       0.00006
    10.19998   17555.32700   16290.72603       0.00006
    10.20321   17616.52900   16323.30105       0.00006
    10.20643   17694.12000   16375.51223       0.00006
    10.20966   17787.63500   16447.83595       0.00006
    10.21288   17905.59700   16544.70513       0.00006
    10.21610   18044.57200   16667.62267       0.00006
    10.21933   18210.09100   16819.26119       0.00005
    10.22255   18410.99900   17005.62138       0.00005
    10.22578   18636.17100   17226.10368       0.00005
    10.22900   18895.72300   17488.09909       0.00005
    10.23223   19196.28600   17792.88302       0.00005
    10.23545   19532.02400   18141.91679       0.00005
    10.23868   19907.31100   18542.71882       0.00005
    10.24190   20321.09500   18991.30916       0.00005
    10.24513   20770.68900   19491.07765       0.00005
    10.24835   21253.77600   20043.15497       0.00005
    10.25158   21771.26700   20642.44956       0.00005
    10.25480   22314.78200   21292.22094       0.00004
    10.25802   22882.92200   21984.86390       0.00004
    10.26125   23472.56000   22716.23189       0.00004
    10.26447   24075.13700   23481.95148       0.00004
    10.26770   24698.57900   24271.60792       0.00004
    10.27092   25338.52800   25077.94231       0.00004
    10.27415   25984.63400   25890.37679       0.00004
    10.27737   26664.09100   26701.36691       0.00004
    10.28060   27368.59400   27499.98437       0.00004
    10.28382   28090.65200   28287.28309       0.00004
    10.28705   28858.43500   29064.18968       0.00003
    10.29027   29685.19800   29838.46560       0.00003
    10.29349   30549.37200   30625.20444       0.00003
    10.29672   31483.33200   31435.32312       0.00003
    10.29994   32486.98100   32285.77678       0.00003
    10.30317   33530.88400   33188.48547       0.00003
    10.30639   34629.33900   34148.08183       0.00003
    10.30962   35783.26200   35162.19055       0.00003
    10.31284   36955.67700   36222.57228       0.00003
    10.31607   38130.11200   37309.87058       0.00003
    10.31929   39279.91800   38396.99980       0.00003
    10.32251   40368.49100   39447.91161       0.00002
    10.32574   41360.82600   40427.55233       0.00002
    10.32896   42216.38700   41277.24363       0.00002
    10.33219   42907.04200   41967.50580       0.00002
    10.33541   43393.99800   42453.73074       0.00002
    10.33864   43648.45000   42698.31561       0.00002
    10.34186   43659.09500   42705.62420       0.00002
    10.34509   43416.01600   42443.54264       0.00002
    10.34831   42930.11300   41944.22523       0.00002
    10.35154   42204.24800   41216.15989       0.00002
    10.35476   41248.72400   40278.39333       0.00002
    10.35798   40109.04900   39169.92367       0.00002
    10.36121   38818.97000   37909.36240       0.00003
    10.36443   37380.50100   36538.81388       0.00003
    10.36766   35855.55000   35079.39187       0.00003
    10.37088   34303.71400   33572.50654       0.00003
    10.37411   32713.62100   32041.06484       0.00003
    10.37733   31144.73100   30519.50238       0.00003
    10.38056   29646.49400   29032.82606       0.00003
    10.38378   28199.21400   27596.83706       0.00004
    10.38701   26832.90800   26240.24119       0.00004
    10.39023   25563.36700   24965.73298       0.00004
    10.39345   24402.29600   23789.86906       0.00004
    10.39668   23342.33500   22715.40399       0.00004
    10.39990   22372.89700   21741.40123       0.00004
    10.40313   21520.16500   20874.06793       0.00005
    10.40635   20763.10000   20101.88621       0.00005
    10.40958   20091.76200   19425.60143       0.00005
    10.41280   19512.36000   18836.46542       0.00005
    10.41603   19021.08200   18327.44241       0.00005
    10.41925   18593.53500   17893.69479       0.00005
    10.42248   18227.23000   17524.31732       0.00005
    10.42570   17926.41600   17215.36519       0.00006
    10.42893   17669.53000   16958.26690       0.00006
    10.43215   17452.08600   16747.91785       0.00006
    10.43537   17280.46300   16579.14865       0.00006
    10.43860   17142.31700   16446.57754       0.00006
    10.44182   17032.19600   16347.26767       0.00006
    10.44505   16952.21200   16277.88992       0.00006
    10.44827   16898.56500   16235.99687       0.00006
    10.45150   16864.75700   16219.26390       0.00006
    10.45472   16856.26800   16227.43574       0.00006
    10.45795   16874.19200   16259.26039       0.00006
    10.46117   16918.34500   16314.20279       0.00006
    10.46440   16988.33800   16392.76807       0.00006
    10.46762   17084.37500   16494.03468       0.00006
    10.47084   17206.40800   16618.57198       0.00006
    10.47407   17351.35700   16766.14403       0.00006
    10.47729   17523.27200   16935.71081       0.00006
    10.48052   17717.97900   17127.16917       0.00006
    10.48374   17934.77500   17338.71429       0.00006
    10.48697   18176.41800   17568.08646       0.00006
    10.49019   18431.36700   17813.05848       0.00005
    10.49342   18696.28200   18070.48321       0.00005
    10.49664   18970.46700   18333.93953       0.00005
    10.49987   19244.54700   18599.97088       0.00005
    10.50309   19510.02200   18861.64605       0.00005
    10.50631   19769.94000   19113.13420       0.00005
    10.50954   20013.12400   19351.35724       0.00005
    10.51276   20227.06200   19566.97440       0.00005
    10.51599   20417.85500   19759.89054       0.00005
    10.51921   20570.85800   19926.13808       0.00005
    10.52244   20685.56800   20060.49435       0.00005
    10.52566   20759.43800   20163.06721       0.00005
    10.52889   20796.99900   20229.15524       0.00005
    10.53211   20801.16400   20255.76438       0.00005
    10.53534   20772.78500   20243.33880       0.00005
    10.53856   20710.46800   20188.94016       0.00005
    10.54178   20622.57000   20094.60579       0.00005
    10.54501   20513.52600   19965.74104       0.00005
    10.54823   20386.75400   19806.33582       0.00005
    10.55146   20251.96000   19624.96804       0.00005
    10.55468   20112.29400   19432.05464       0.00005
    10.55791   19975.24300   19235.58843       0.00005
    10.56113   19843.21000   19047.97256       0.00005
    10.56436   19722.46900   18878.48771       0.00005
    10.56758   19619.01400   18736.47410       0.00005
    10.57081   19533.86500   18632.19648       0.00005
    10.57403   19473.87200   18572.46975       0.00005
    10.57725   19444.92500   18566.89615       0.00005
    10.58048   19459.22300   18620.64000       0.00005
    10.58370   19528.93200   18739.72586       0.00005
    10.58693   19651.20500   18930.14750       0.00005
    10.59015   19843.49000   19195.13450       0.00005
    10.59338   20100.53200   19539.63693       0.00005
    10.59660   20426.63600   19962.69553       0.00005
    10.59983   20813.57600   20466.82498       0.00005
    10.60305   21272.76900   21047.41223       0.00005
    10.60628   21792.92900   21703.93027       0.00005
    10.60950   22371.23800   22428.31937       0.00004
    10.61272   23011.55300   23210.69185       0.00004
    10.61595   23703.77300   24044.14389       0.00004
    10.61917   24448.23900   24906.30740       0.00004
    10.62240   25223.31200   25786.76167       0.00004
    10.62562   26022.52400   26660.24871       0.00004
    10.62885   26843.61400   27503.49658       0.00004
    10.63207   27645.68600   28302.00970       0.00004
    10.63530   28417.23500   29018.67741       0.00004
    10.63852   29148.95300   29648.52878       0.00003
    10.64175   29803.89300   30168.75316       0.00003
    10.64497   30364.31900   30568.41189       0.00003
    10.64819   30824.28000   30836.19283       0.00003
    10.65142   31160.72000   30963.81826       0.00003
    10.65464   31355.29300   30948.06619       0.00003
    10.65787   31408.88600   30781.19687       0.00003
    10.66109   31306.18200   30477.70531       0.00003
    10.66432   31055.00600   30030.52395       0.00003
    10.66754   30654.22000   29471.68700       0.00003
    10.67077   30106.84400   28820.86209       0.00003
    10.67399   29442.03100   28097.79575       0.00003
    10.67722   28677.67600   27344.49247       0.00003
    10.68044   27845.63500   26576.88040       0.00004
    10.68367   26982.70700   25827.21059       0.00004
    10.68689   26139.98500   25117.12360       0.00004
    10.69011   25336.76600   24459.06575       0.00004
    10.69334   24598.84900   23873.24292       0.00004
    10.69656   23959.62700   23363.97998       0.00004
    10.69979   23426.87300   22938.07854       0.00004
    10.70301   23001.42900   22597.23866       0.00004
    10.70624   22672.66500   22340.22201       0.00004
    10.70946   22445.35600   22160.64783       0.00004
    10.71269   22296.14400   22051.47825       0.00004
    10.71591   22205.57000   22001.46999       0.00005
    10.71914   22158.03400   21996.09221       0.00005
    10.72236   22139.58600   22024.83399       0.00005
    10.72558   22131.28200   22066.42056       0.00005
    10.72881   22119.78700   22106.84773       0.00005
    10.73203   22094.42900   22132.67168       0.00005
    10.73526   22040.82500   22123.11864       0.00005
    10.73848   21951.16100   22075.25783       0.00005
    10.74171   21822.60000   21977.47270       0.00005
    10.74493   21655.63500   21825.27532       0.00005
    10.74816   21447.57900   21628.41236       0.00005
    10.75138   21216.82600   21385.99337       0.00005
    10.75461   20961.97600   21113.08405       0.00005
    10.75783   20694.90100   20821.73749       0.00005
    10.76105   20425.44600   20521.17736       0.00005
    10.76428   20170.57300   20228.44939       0.00005
    10.76750   19929.99700   19952.70773       0.00005
    10.77073   19716.31900   19704.84676       0.00005
    10.77395   19541.84100   19494.46594       0.00005
    10.77718   19410.56300   19327.93879       0.00005
    10.78040   19320.74100   19211.92207       0.00005
    10.78363   19280.77700   19150.69498       0.00005
    10.78685   19289.79400   19146.98052       0.00005
    10.79008   19351.05300   19200.16076       0.00005
    10.79330   19468.58800   19311.92574       0.00005
    10.79652   19629.21100   19477.74474       0.00005
    10.79975   19840.55600   19693.70515       0.00005
    10.80297   20089.36300   19955.22932       0.00005
    10.80620   20361.12900   20251.52341       0.00005
    10.80942   20657.61600   20575.60678       0.00005
    10.81265   20963.55400   20915.47226       0.00005
    10.81587   21263.88800   21256.23981       0.00005
    10.81910   21550.82300   21589.15632       0.00005
    10.82232   21810.60700   21896.35658       0.00005
    10.82555   22031.99400   22168.31904       0.00005
    10.82877   22199.82700   22394.57210       0.00005
    10.83199   22312.66100   22564.36989       0.00004
    10.83522   22362.54200   22675.22434       0.00004
    10.83844   22340.19000   22721.02681       0.00004
    10.84167   22250.72800   22701.21722       0.00004
    10.84489   22093.38500   22615.75562       0.00005
    10.84812   21869.41200   22469.69850       0.00005
    10.85134   21594.69500   22267.07667       0.00005
    10.85457   21277.13200   22018.49579       0.00005
    10.85779   20927.82500   21735.75759       0.00005
    10.86102   20566.36100   21431.31042       0.00005
    10.86424   20207.25300   21122.86124       0.00005
    10.86746   19857.90100   20822.73537       0.00005
    10.87069   19541.02800   20546.58697       0.00005
    10.87391   19269.39400   20308.77594       0.00005
    10.87714   19050.80700   20117.20781       0.00005
    10.88036   18887.17300   19985.32254       0.00005
    10.88359   18801.91900   19919.26056       0.00005
    10.88681   18788.13300   19923.78407       0.00005
    10.89004   18857.11200   20005.55058       0.00005
    10.89326   19011.73800   20163.11670       0.00005
    10.89649   19251.95600   20397.47853       0.00005
    10.89971   19577.79800   20707.70711       0.00005
    10.90293   19984.81000   21085.21782       0.00005
    10.90616   20463.51400   21525.23613       0.00005
    10.90938   21005.95900   22016.70772       0.00005
    10.91261   21601.37000   22546.77991       0.00005
    10.91583   22219.17600   23100.90994       0.00005
    10.91906   22837.27400   23661.87022       0.00004
    10.92228   23446.44200   24206.80664       0.00004
    10.92551   24016.19100   24714.62668       0.00004
    10.92873   24522.04600   25163.80813       0.00004
    10.93196   24947.36400   25525.32868       0.00004
    10.93518   25269.78600   25784.59158       0.00004
    10.93840   25461.98900   25923.70176       0.00004
    10.94163   25525.30000   25927.57321       0.00004
    10.94485   25450.11600   25807.55643       0.00004
    10.94808   25227.08800   25560.66029       0.00004
    10.95130   24867.79300   25206.63045       0.00004
    10.95453   24385.11200   24768.96816       0.00004
    10.95775   23800.85900   24262.79759       0.00004
    10.96098   23142.90800   23714.90651       0.00004
    10.96420   22439.78200   23143.69925       0.00004
    10.96743   21708.94600   22566.91430       0.00005
    10.97065   21009.27800   21999.94986       0.00005
    10.97387   20340.17000   21456.04929       0.00005
    10.97710   19722.97600   20943.28290       0.00005
    10.98032   19180.60400   20468.33384       0.00005
    10.98355   18712.76500   20038.19377       0.00005
    10.98677   18325.17600   19651.75023       0.00005
    10.99000   18006.90400   19311.98857       0.00006
    10.99322   17759.81400   19018.02301       0.00006
    10.99645   17571.26700   18766.45982       0.00006
    10.99967   17431.09000   18557.14798       0.00006
    11.00290   17342.19000   18386.23748       0.00006
    11.00612   17295.40200   18250.89733       0.00006
    11.00935   17278.36900   18151.18639       0.00006
    11.01257   17288.71900   18083.10139       0.00006
    11.01579   17327.73700   18045.76835       0.00006
    11.01902   17382.94800   18038.48977       0.00006
    11.02224   17458.52100   18060.33637       0.00006
    11.02547   17549.11000   18110.62463       0.00006
    11.02869   17649.49800   18189.80703       0.00006
    11.03192   17761.56300   18297.43836       0.00006
    11.03514   17882.58100   18432.37577       0.00006
    11.03837   18015.24200   18598.61978       0.00006
    11.04159   18162.39800   18793.90036       0.00006
    11.04482   18325.20900   19022.07264       0.00005
    11.04804   18510.98800   19286.96733       0.00005
    11.05126   18725.40000   19588.42337       0.00005
    11.05449   18974.74500   19938.23355       0.00005
    11.05771   19263.53000   20334.86814       0.00005
    11.06094   19606.37100   20783.77171       0.00005
    11.06416   20009.09300   21290.85308       0.00005
    11.06739   20475.73300   21851.32921       0.00005
    11.07061   21026.00900   22471.77073       0.00005
    11.07384   21648.81300   23141.66192       0.00005
    11.07706   22347.44400   23855.41125       0.00004
    11.08029   23120.87700   24603.82269       0.00004
    11.08351   23940.81900   25370.36836       0.00004
    11.08673   24798.37500   26138.19157       0.00004
    11.08996   25660.58300   26884.07596       0.00004
    11.09318   26499.85200   27586.40667       0.00004
    11.09641   27311.25800   28207.49642       0.00004
    11.09963   28042.01700   28729.83749       0.00004
    11.10286   28651.03000   29115.53653       0.00003
    11.10608   29111.17800   29343.00395       0.00003
    11.10931   29400.75900   29407.84557       0.00003
    11.11253   29498.68900   29278.27597       0.00003
    11.11576   29398.17700   28986.74621       0.00003
    11.11898   29088.06100   28537.19208       0.00003
    11.12220   28568.65600   27952.95454       0.00004
    11.12543   27853.11300   27271.19616       0.00004
    11.12865   26969.43000   26508.76259       0.00004
    11.13188   25965.95600   25704.31332       0.00004
    11.13510   24869.56600   24880.92720       0.00004
    11.13833   23747.19400   24060.14974       0.00004
    11.14155   22647.11900   23261.11497       0.00004
    11.14478   21618.02200   22501.36181       0.00005
    11.14800   20675.88400   21791.11156       0.00005
    11.15123   19851.49800   21139.10953       0.00005
    11.15445   19163.38900   20556.57008       0.00005
    11.15767   18596.73500   20039.95438       0.00005
    11.16090   18153.78300   19596.69420       0.00006
    11.16412   17813.19700   19222.83577       0.00006
    11.16735   17564.76500   18912.84445       0.00006
    11.17057   17392.04400   18669.37339       0.00006
    11.17380   17276.01300   18478.15013       0.00006
    11.17702   17213.13400   18334.95219       0.00006
    11.18025   17181.17400   18231.48025       0.00006
    11.18347   17176.16400   18155.22829       0.00006
    11.18670   17181.69900   18100.61287       0.00006
    11.18992   17187.60300   18054.97798       0.00006
    11.19314   17192.26800   18006.93092       0.00006
    11.19637   17185.95300   17952.25813       0.00006
    11.19959   17166.92600   17881.85605       0.00006
    11.20282   17132.38000   17791.47584       0.00006
    11.20604   17079.38700   17681.86468       0.00006
    11.20927   17007.38300   17550.06765       0.00006
    11.21249   16916.84400   17402.07649       0.00006
    11.21572   16810.88900   17240.45088       0.00006
    11.21894   16695.47300   17068.74808       0.00006
    11.22217   16570.42700   16892.70935       0.00006
    11.22539   16440.09500   16715.21730       0.00006
    11.22861   16308.06700   16540.75037       0.00006
    11.23184   16178.51100   16371.31861       0.00006
    11.23506   16054.76400   16210.29296       0.00006
    11.23829   15937.31800   16058.64052       0.00006
    11.24151   15830.39400   15917.90716       0.00006
    11.24474   15736.62900   15789.53794       0.00006
    11.24796   15653.51500   15672.79350       0.00006
    11.25119   15582.11600   15569.49271       0.00006
    11.25441   15522.27200   15478.59431       0.00006
    11.25764   15468.04400   15399.91310       0.00006
    11.26086   15419.52100   15334.43365       0.00006
    11.26408   15380.63300   15280.74788       0.00007
    11.26731   15349.50300   15239.74973       0.00007
    11.27053   15327.33300   15211.26239       0.00007
    11.27376   15315.30300   15195.07919       0.00007
    11.27698   15311.89200   15192.32059       0.00007
    11.28021   15319.82700   15202.61017       0.00007
    11.28343   15336.76200   15226.66233       0.00007
    11.28666   15362.97000   15265.30393       0.00007
    11.28988   15402.48900   15318.18494       0.00006
    11.29311   15450.36900   15386.34813       0.00006
    11.29633   15510.09200   15469.94290       0.00006
    11.29955   15584.77700   15568.40359       0.00006
    11.30278   15673.52100   15682.28136       0.00006
    11.30600   15773.14100   15810.42732       0.00006
    11.30923   15892.25000   15952.39645       0.00006
    11.31245   16021.30000   16106.55591       0.00006
    11.31568   16160.48900   16271.65982       0.00006
    11.31890   16304.95800   16445.59500       0.00006
    11.32213   16458.35800   16625.07278       0.00006
    11.32535   16611.73900   16807.64742       0.00006
    11.32858   16767.42500   16988.90611       0.00006
    11.33180   16925.17900   17165.39235       0.00006
    11.33502   17075.38500   17333.03566       0.00006
    11.33825   17214.97900   17487.80569       0.00006
    11.34147   17341.75200   17628.27703       0.00006
    11.34470   17451.33700   17750.98844       0.00006
    11.34792   17549.63200   17857.40582       0.00006
    11.35115   17631.60600   17948.14546       0.00006
    11.35437   17700.87000   18026.21941       0.00006
    11.35760   17760.70300   18095.07947       0.00006
    11.36082   17810.09000   18157.96133       0.00006
    11.36405   17854.68800   18220.13249       0.00006
    11.36727   17903.61000   18285.07517       0.00006
    11.37049   17955.34000   18357.88773       0.00006
    11.37372   18014.25400   18441.77578       0.00006
    11.37694   18082.69100   18540.23445       0.00006
    11.38017   18159.67100   18654.76503       0.00006
    11.38339   18251.04300   18788.72097       0.00005
    11.38662   18358.23800   18941.33211       0.00005
    11.38984   18481.06600   19111.09471       0.00005
    11.39307   18617.98400   19295.67932       0.00005
    11.39629   18770.89300   19489.86541       0.00005
    11.39951   18931.06900   19689.54503       0.00005
    11.40274   19095.27700   19888.50184       0.00005
    11.40597   19264.05100   20077.49995       0.00005
    11.40919   19429.33900   20250.38189       0.00005
    11.41241   19582.26800   20399.06720       0.00005
    11.41564   19717.64200   20517.41163       0.00005
    11.41886   19835.46300   20600.23824       0.00005
    11.42209   19923.66300   20645.74832       0.00005
    11.42531   19985.39800   20652.72020       0.00005
    11.42854   20022.03400   20623.06805       0.00005
    11.43176   20031.78300   20560.65911       0.00005
    11.43499   20008.60100   20467.76550       0.00005
    11.43821   19954.15000   20352.39839       0.00005
    11.44144   19872.10200   20217.58623       0.00005
    11.44466   19754.63400   20067.68492       0.00005
    11.44788   19607.10300   19906.24579       0.00005
    11.45111   19430.12100   19733.13027       0.00005
    11.45433   19223.40900   19549.10606       0.00005
    11.45756   18992.76300   19353.69424       0.00005
    11.46078   18739.03900   19144.85635       0.00005
    11.46401   18472.74800   18921.91950       0.00005
    11.46723   18201.99600   18685.70875       0.00005
    11.47046   17928.02500   18436.26413       0.00006
    11.47368   17654.33000   18177.41162       0.00006
    11.47691   17385.57200   17913.11059       0.00006
    11.48013   17127.28100   17645.95675       0.00006
    11.48335   16879.67100   17382.55336       0.00006
    11.48658   16649.35800   17126.11340       0.00006
    11.48980   16433.71900   16880.32935       0.00006
    11.49303   16235.54100   16649.17941       0.00006
    11.49625   16052.40700   16433.84639       0.00006
    11.49948   15886.03300   16236.68284       0.00006
    11.50270   15737.40400   16058.88252       0.00006
    11.50593   15610.64500   15900.80749       0.00006
    11.50915   15500.86400   15762.69502       0.00006
    11.51238   15408.92000   15644.20076       0.00006
    11.51560   15334.00600   15544.40072       0.00007
    11.51882   15274.30300   15462.51769       0.00007
    11.52205   15227.09000   15397.22814       0.00007
    11.52527   15189.58900   15346.51341       0.00007
    11.52850   15161.05000   15308.69884       0.00007
    11.53172   15136.17800   15281.46021       0.00007
    11.53495   15110.96400   15262.62552       0.00007
    11.53817   15087.06000   15249.90110       0.00007
    11.54140   15059.83500   15240.99116       0.00007
    11.54462   15028.18200   15233.42402       0.00007
    11.54785   14995.63500   15226.73720       0.00007
    11.55107   14960.64900   15218.47657       0.00007
    11.55429   14920.93200   15208.71640       0.00007
    11.55752   14881.63900   15196.70991       0.00007
    11.56074   14839.32600   15183.18043       0.00007
    11.56397   14793.70600   15169.66817       0.00007
    11.56719   14753.54200   15156.72760       0.00007
    11.57042   14715.74800   15146.84778       0.00007
    11.57364   14684.56400   15142.04085       0.00007
    11.57687   14670.55600   15143.82047       0.00007
    11.58009   14667.16100   15155.29483       0.00007
    11.58332   14677.58400   15177.85828       0.00007
    11.58654   14706.50800   15213.45603       0.00007
    11.58976   14753.66400   15263.67210       0.00007
    11.59299   14818.68700   15330.89300       0.00007
    11.59621   14905.63400   15416.30632       0.00007
    11.59944   15018.18600   15520.25519       0.00007
    11.60266   15148.94600   15642.50964       0.00007
    11.60589   15303.54400   15784.05020       0.00007
    11.60911   15482.71300   15942.79911       0.00006
    11.61234   15672.27300   16118.45465       0.00006
    11.61556   15879.57000   16308.17088       0.00006
    11.61879   16097.90600   16509.08427       0.00006
    11.62201   16318.50100   16717.64509       0.00006
    11.62523   16540.57600   16928.93652       0.00006
    11.62846   16753.95900   17138.40934       0.00006
    11.63168   16953.64100   17338.26872       0.00006
    11.63491   17131.87100   17523.46084       0.00006
    11.63813   17283.69000   17685.36077       0.00006
    11.64136   17408.45500   17816.94585       0.00006
    11.64458   17494.00900   17913.44155       0.00006
    11.64781   17539.44800   17966.42452       0.00006
    11.65103   17541.13800   17976.98382       0.00006
    11.65425   17497.40700   17941.43825       0.00006
    11.65748   17412.47700   17862.49032       0.00006
    11.66070   17290.15800   17745.92036       0.00006
    11.66393   17136.48000   17594.59847       0.00006
    11.66715   16957.15400   17417.93169       0.00006
    11.67038   16760.71300   17221.22854       0.00006
    11.67360   16552.04400   17012.25395       0.00006
    11.67683   16338.45500   16797.49499       0.00006
    11.68005   16120.07100   16582.34221       0.00006
    11.68328   15910.01000   16372.41572       0.00006
    11.68650   15709.92800   16171.05315       0.00006
    11.68972   15522.78400   15982.99819       0.00006
    11.69295   15351.52300   15807.94321       0.00007
    11.69617   15204.86400   15651.21465       0.00007
    11.69940   15076.70300   15514.67892       0.00007
    11.70262   14966.54700   15397.48188       0.00007
    11.70585   14877.84300   15301.89425       0.00007
    11.70907   14810.51000   15226.54954       0.00007
    11.71230   14761.15600   15172.28496       0.00007
    11.71552   14732.20400   15139.26388       0.00007
    11.71875   14724.42600   15125.72037       0.00007
    11.72197   14731.78700   15133.12809       0.00007
    11.72519   14756.61100   15159.49656       0.00007
    11.72842   14794.85800   15204.56085       0.00007
    11.73164   14846.43000   15268.76820       0.00007
    11.73487   14915.49300   15349.86945       0.00007
    11.73809   15001.16700   15448.85044       0.00007
    11.74132   15096.61100   15564.03457       0.00007
    11.74454   15208.82000   15694.30600       0.00007
    11.74777   15339.47600   15839.98506       0.00007
    11.75099   15481.48300   15998.44088       0.00006
    11.75422   15641.27000   16169.68107       0.00006
    11.75744   15818.49500   16352.28799       0.00006
    11.76066   16008.28400   16544.46638       0.00006
    11.76389   16208.46300   16745.19216       0.00006
    11.76711   16422.83700   16954.43764       0.00006
    11.77034   16646.25500   17169.88560       0.00006
    11.77356   16873.79000   17386.82187       0.00006
    11.77679   17104.04500   17606.22205       0.00006
    11.78001   17335.28300   17821.91850       0.00006
    11.78324   17549.48900   18028.84906       0.00006
    11.78646   17753.76700   18221.78941       0.00006
    11.78969   17937.11700   18391.96382       0.00006
    11.79291   18088.28200   18535.73131       0.00006
    11.79614   18212.70600   18643.48283       0.00005
    11.79936   18294.90400   18711.44183       0.00005
    11.80259   18336.10700   18737.91515       0.00005
    11.80581   18331.36800   18715.47692       0.00005
    11.80903   18287.09600   18651.68047       0.00005
    11.81226   18197.82500   18545.82057       0.00005
    11.81548   18071.95000   18403.61002       0.00006
    11.81871   17907.67200   18233.32336       0.00006
    11.82193   17716.27300   18037.73920       0.00006
    11.82516   17499.82400   17827.51864       0.00006
    11.82838   17266.53800   17607.25004       0.00006
    11.83161   17024.58400   17383.18017       0.00006
    11.83483   16777.66800   17160.68469       0.00006
    11.83806   16531.03800   16943.58331       0.00006
    11.84128   16289.87400   16736.36756       0.00006
    11.84450   16063.92800   16541.57494       0.00006
    11.84773   15853.57500   16363.40515       0.00006
    11.85095   15666.44800   16203.72314       0.00006
    11.85418   15505.55000   16065.47573       0.00006
    11.85740   15371.80900   15951.13424       0.00007
    11.86063   15268.22100   15862.37233       0.00007
    11.86385   15189.57000   15802.43165       0.00007
    11.86708   15140.18900   15773.07414       0.00007
    11.87030   15122.52000   15776.09399       0.00007
    11.87353   15130.73700   15814.08012       0.00007
    11.87675   15169.87800   15890.11793       0.00007
    11.87997   15242.35900   16005.58329       0.00007
    11.88320   15350.37300   16164.87496       0.00007
    11.88642   15490.71700   16369.27041       0.00006
    11.88965   15672.44400   16620.61250       0.00006
    11.89287   15897.56100   16925.02445       0.00006
    11.89610   16166.44700   17279.60286       0.00006
    11.89932   16480.98400   17689.22167       0.00006
    11.90255   16847.78200   18153.09371       0.00006
    11.90577   17268.63400   18668.46976       0.00006
    11.90900   17734.60200   19238.53382       0.00006
    11.91222   18252.47600   19854.19165       0.00005
    11.91544   18815.58900   20513.54529       0.00005
    11.91867   19410.39300   21208.13028       0.00005
    11.92189   20035.07500   21927.85896       0.00005
    11.92512   20677.00900   22661.73321       0.00005
    11.92834   21321.20100   23393.58138       0.00005
    11.93157   21963.43800   24108.62041       0.00005
    11.93479   22583.90600   24782.43243       0.00004
    11.93802   23161.91400   25400.27933       0.00004
    11.94124   23690.54400   25932.81782       0.00004
    11.94446   24140.43700   26362.90975       0.00004
    11.94769   24499.84800   26675.78976       0.00004
    11.95091   24754.98300   26841.98001       0.00004
    11.95414   24898.53600   26871.60207       0.00004
    11.95736   24922.36400   26749.06980       0.00004
    11.96059   24831.17800   26485.28418       0.00004
    11.96381   24620.20000   26096.31770       0.00004
    11.96704   24300.53800   25588.11140       0.00004
    11.97026   23882.93800   24993.12011       0.00004
    11.97349   23366.77500   24325.48993       0.00004
    11.97671   22783.51800   23610.47521       0.00004
    11.97993   22131.08300   22868.09481       0.00005
    11.98316   21432.36400   22115.72907       0.00005
    11.98638   20712.18800   21370.29197       0.00005
    11.98961   19978.45100   20642.66451       0.00005
    11.99283   19249.06400   19946.82172       0.00005
    11.99606   18554.81100   19286.17896       0.00005
    11.99928   17897.72000   18670.83273       0.00006
    12.00251   17288.15000   18101.90892       0.00006
    12.00573   16746.50300   17580.70222       0.00006
    12.00896   16265.80000   17112.45182       0.00006
    12.01218   15841.48000   16690.54619       0.00006
    12.01540   15481.09400   16317.52986       0.00006
    12.01863   15174.81100   15989.24930       0.00007
    12.02185   14917.07100   15701.27689       0.00007
    12.02508   14704.75300   15453.43019       0.00007
    12.02830   14530.77100   15238.39272       0.00007
    12.03153   14386.32600   15054.46324       0.00007
    12.03475   14271.33600   14897.80302       0.00007
    12.03798   14174.32500   14763.49021       0.00007
    12.04120   14096.16900   14650.35354       0.00007
    12.04443   14028.88800   14553.59360       0.00007
    12.04765   13974.86300   14471.18883       0.00007
    12.05088   13929.40500   14401.27854       0.00007
    12.05410   13892.79100   14340.86811       0.00007
    12.05732   13858.20900   14289.19915       0.00007
    12.06055   13828.86200   14244.21340       0.00007
    12.06377   13802.81700   14204.84725       0.00007
    12.06700   13776.57100   14170.42522       0.00007
    12.07022   13759.87400   14139.71747       0.00007
    12.07345   13743.07500   14112.41259       0.00007
    12.07667   13727.54300   14087.84979       0.00007
    12.07990   13719.02900   14065.58695       0.00007
    12.08312   13709.78000   14045.44619       0.00007
    12.08635   13700.17000   14027.01098       0.00007
    12.08957   13695.09500   14010.15792       0.00007
    12.09279   13692.91000   13994.73443       0.00007
    12.09602   13687.78500   13980.52589       0.00007
    12.09924   13685.23900   13967.52709       0.00007
    12.10247   13684.39800   13955.57437       0.00007
    12.10569   13680.96400   13944.61206       0.00007
    12.10892   13679.78800   13934.63962       0.00007
    12.11214   13681.55000   13925.52583       0.00007
    12.11537   13685.13900   13917.30044       0.00007
    12.11859   13690.17500   13909.91122       0.00007
    12.12182   13696.05700   13903.31999       0.00007
    12.12504   13703.26900   13897.58257       0.00007
    12.12826   13708.56100   13892.63649       0.00007
    12.13149   13715.43000   13888.52437       0.00007
    12.13471   13726.68000   13883.85609       0.00007
    12.13794   13735.83500   13881.56523       0.00007
    12.14116   13747.12100   13880.22138       0.00007
    12.14439   13757.91600   13879.94488       0.00007
    12.14761   13769.73500   13880.48612       0.00007
    12.15084   13784.30700   13881.09240       0.00007
    12.15406   13802.56700   13884.74684       0.00007
    12.15729   13825.50100   13890.12650       0.00007
    12.16051   13851.49400   13897.26619       0.00007
    12.16373   13873.45500   13906.76122       0.00007
    12.16696   13897.53600   13919.04857       0.00007
    12.17018   13925.63300   13934.20471       0.00007
    12.17341   13954.77000   13952.74194       0.00007
    12.17663   13989.30800   13975.31006       0.00007
    12.17986   14027.76400   14001.99332       0.00007
    12.18308   14067.04800   14033.81806       0.00007
    12.18631   14104.61600   14070.88992       0.00007
    12.18953   14149.96300   14113.64949       0.00007
    12.19276   14193.49600   14163.02540       0.00007
    12.19598   14244.17400   14218.67563       0.00007
    12.19920   14296.96300   14281.41825       0.00007
    12.20243   14353.40700   14351.10217       0.00007
    12.20565   14413.45100   14427.44007       0.00007
    12.20888   14475.19300   14510.99435       0.00007
    12.21210   14536.71600   14600.50483       0.00007
    12.21533   14604.22300   14695.60906       0.00007
    12.21855   14671.44700   14795.42152       0.00007
    12.22178   14735.16400   14898.40919       0.00007
    12.22500   14797.69800   15003.29579       0.00007
    12.22823   14856.04400   15107.96323       0.00007
    12.23145   14904.22800   15210.23994       0.00007
    12.23467   14948.93200   15307.27764       0.00007
    12.23790   14989.25300   15396.73706       0.00007
    12.24112   15026.18200   15474.67904       0.00007
    12.24435   15056.71500   15538.95113       0.00007
    12.24757   15083.60500   15587.64795       0.00007
    12.25080   15099.21100   15616.99497       0.00007
    12.25402   15108.75500   15628.83461       0.00007
    12.25725   15107.68300   15621.93776       0.00007
    12.26047   15103.19600   15598.78910       0.00007
    12.26370   15091.24300   15562.77325       0.00007
    12.26692   15081.37200   15515.33616       0.00007
    12.27014   15068.50900   15462.25773       0.00007
    12.27337   15054.50900   15406.20121       0.00007
    12.27659   15043.56000   15351.48595       0.00007
    12.27982   15033.74200   15301.36677       0.00007
    12.28304   15028.05200   15259.16055       0.00007
    12.28627   15033.42500   15228.37447       0.00007
    12.28949   15046.41800   15210.89910       0.00007
    12.29272   15070.27200   15210.92780       0.00007
    12.29594   15108.93300   15229.48886       0.00007
    12.29917   15161.49800   15269.29155       0.00007
    12.30239   15232.87800   15333.00107       0.00007
    12.30562   15324.02100   15420.59814       0.00007
    12.30884   15436.32700   15535.72415       0.00006
    12.31206   15570.85600   15677.95502       0.00006
    12.31529   15731.75400   15847.66334       0.00006
    12.31851   15913.20300   16047.10250       0.00006
    12.32174   16120.64700   16273.35225       0.00006
    12.32496   16349.76900   16527.63178       0.00006
    12.32819   16594.54600   16807.67763       0.00006
    12.33141   16858.47900   17110.21826       0.00006
    12.33464   17128.68200   17434.73668       0.00006
    12.33786   17407.48500   17774.73223       0.00006
    12.34109   17688.91100   18126.93417       0.00006
    12.34431   17968.01800   18484.71479       0.00006
    12.34753   18240.32400   18841.93864       0.00005
    12.35076   18504.46900   19190.56668       0.00005
    12.35398   18748.65600   19522.70378       0.00005
    12.35721   18977.00800   19831.38660       0.00005
    12.36043   19182.01800   20106.81902       0.00005
    12.36366   19363.89900   20346.20484       0.00005
    12.36688   19519.04100   20540.20470       0.00005
    12.37011   19648.60100   20688.24465       0.00005
    12.37333   19748.85100   20789.72328       0.00005
    12.37656   19824.29600   20840.46502       0.00005
    12.37978   19877.66100   20848.87603       0.00005
    12.38300   19913.05400   20814.77992       0.00005
    12.38623   19930.99300   20747.11636       0.00005
    12.38945   19932.95300   20653.83729       0.00005
    12.39268   19919.93200   20538.60689       0.00005
    12.39590   19895.22400   20414.56735       0.00005
    12.39913   19857.25000   20285.27245       0.00005
    12.40235   19807.38600   20158.13673       0.00005
    12.40558   19749.83000   20037.83843       0.00005
    12.40880   19684.87800   19926.60762       0.00005
    12.41203   19615.77900   19827.45342       0.00005
    12.41525   19549.05500   19739.67794       0.00005
    12.41847   19485.20300   19663.97584       0.00005
    12.42170   19427.97000   19597.77413       0.00005
    12.42492   19378.66900   19540.43189       0.00005
    12.42815   19339.57700   19488.73640       0.00005
    12.43137   19308.49300   19439.12021       0.00005
    12.43460   19286.31400   19391.98038       0.00005
    12.43782   19269.44300   19338.91732       0.00005
    12.44105   19251.55600   19281.47636       0.00005
    12.44427   19231.03200   19219.27564       0.00005
    12.44750   19203.01400   19148.05693       0.00005
    12.45072   19161.92400   19076.88547       0.00005
    12.45394   19108.65300   19002.61958       0.00005
    12.45717   19043.40100   18933.20105       0.00005
    12.46039   18968.48100   18874.04123       0.00005
    12.46362   18888.15400   18828.03977       0.00005
    12.46684   18806.61100   18803.79079       0.00005
    12.47007   18732.46100   18803.94091       0.00005
    12.47329   18673.84000   18832.36298       0.00005
    12.47652   18632.72000   18892.19017       0.00005
    12.47974   18623.74000   18986.22802       0.00005
    12.48297   18642.71900   19113.39252       0.00005
    12.48619   18702.05600   19274.36407       0.00005
    12.48941   18803.13100   19468.77492       0.00005
    12.49264   18944.38200   19692.15800       0.00005
    12.49586   19131.43100   19945.96429       0.00005
    12.49909   19372.80800   20223.82950       0.00005
    12.50231   19646.43100   20524.40971       0.00005
    12.50554   19965.54400   20845.37203       0.00005
    12.50876   20320.44900   21179.64631       0.00005
    12.51199   20696.99900   21525.33774       0.00005
    12.51521   21092.48700   21875.55330       0.00005
    12.51844   21501.29300   22223.29672       0.00005
    12.52166   21901.54800   22560.46079       0.00005
    12.52488   22287.09100   22876.90222       0.00004
    12.52811   22643.10100   23159.98348       0.00004
    12.53133   22946.33600   23399.38393       0.00004
    12.53456   23189.72500   23580.03037       0.00004
    12.53778   23362.18800   23688.88360       0.00004
    12.54101   23443.76200   23721.23195       0.00004
    12.54423   23444.43900   23666.07332       0.00004
    12.54746   23355.12000   23527.44676       0.00004
    12.55068   23168.42700   23305.74366       0.00004
    12.55391   22903.96100   23008.86122       0.00004
    12.55713   22557.90900   22651.44727       0.00004
    12.56035   22145.94900   22242.78842       0.00005
    12.56358   21685.47900   21798.33735       0.00005
    12.56680   21188.59200   21329.50338       0.00005
    12.57003   20677.68200   20848.32059       0.00005
    12.57325   20169.08200   20364.34633       0.00005
    12.57648   19665.58600   19885.88259       0.00005
    12.57970   19194.27900   19419.31280       0.00005
    12.58293   18747.10400   18969.42321       0.00005
    12.58615   18335.60600   18540.52177       0.00005
    12.58938   17963.08000   18133.81681       0.00006
    12.59260   17630.53000   17751.40015       0.00006
    12.59583   17327.55500   17393.83850       0.00006
    12.59905   17058.50700   17060.47625       0.00006
    12.60227   16818.40900   16751.82010       0.00006
    12.60550   16601.04600   16466.40438       0.00006
    12.60872   16410.02000   16204.14615       0.00006
    12.61195   16237.86300   15964.52056       0.00006
    12.61517   16078.90500   15746.09855       0.00006
    12.61840   15932.74400   15548.77222       0.00006
    12.62162   15794.12800   15370.76596       0.00006
    12.62485   15664.54100   15212.16629       0.00006
    12.62807   15545.52100   15071.42123       0.00006
    12.63130   15434.14400   14947.28972       0.00006
    12.63452   15335.86900   14839.18850       0.00007
    12.63774   15248.48100   14745.37771       0.00007
    12.64097   15169.47800   14665.52763       0.00007
    12.64419   15101.35300   14598.50492       0.00007
    12.64742   15046.66900   14543.20653       0.00007
    12.65064   14998.69200   14499.16571       0.00007
    12.65387   14961.59600   14465.02631       0.00007
    12.65709   14933.98100   14440.47146       0.00007
    12.66032   14911.95800   14424.41376       0.00007
    12.66354   14896.54500   14416.02123       0.00007
    12.66677   14891.52000   14414.80100       0.00007
    12.66999   14890.73100   14419.49505       0.00007
    12.67321   14900.06400   14429.95823       0.00007
    12.67644   14916.25300   14445.25130       0.00007
    12.67966   14938.80200   14464.80386       0.00007
    12.68289   14968.67500   14487.84050       0.00007
    12.68611   14999.92700   14514.23557       0.00007
    12.68934   15036.52300   14543.23049       0.00007
    12.69256   15078.88400   14574.26076       0.00007
    12.69579   15118.10700   14606.85684       0.00007
    12.69901   15161.75300   14640.00254       0.00007
    12.70224   15205.69800   14673.33603       0.00007
    12.70546   15244.72800   14705.87644       0.00007
    12.70868   15280.79200   14737.09294       0.00007
    12.71191   15316.35600   14766.43793       0.00007
    12.71513   15348.95700   14793.26412       0.00007
    12.71836   15381.20500   14817.56692       0.00007
    12.72158   15410.67700   14838.77438       0.00006
    12.72481   15436.56000   14857.23022       0.00006
    12.72803   15455.37500   14872.12525       0.00006
    12.73126   15467.79400   14883.92292       0.00006
    12.73448   15478.20700   14892.53563       0.00006
    12.73771   15483.59100   14897.55868       0.00006
    12.74093   15486.12500   14900.40357       0.00006
    12.74415   15493.81500   14900.40440       0.00006
    12.74738   15503.42300   14899.04114       0.00006
    12.75060   15513.41900   14897.59026       0.00006
    12.75383   15522.14200   14896.43369       0.00006
    12.75705   15535.58800   14898.21997       0.00006
    12.76028   15552.70300   14903.58502       0.00006
    12.76350   15576.67100   14914.10594       0.00006
    12.76673   15612.06000   14932.01217       0.00006
    12.76995   15653.68700   14957.66620       0.00006
    12.77318   15702.71300   14993.10772       0.00006
    12.77640   15760.28000   15038.74606       0.00006
    12.77962   15827.45200   15095.01013       0.00006
    12.78285   15905.58200   15162.87254       0.00006
    12.78607   15988.14300   15240.87553       0.00006
    12.78930   16081.03600   15330.38700       0.00006
    12.79252   16182.08300   15429.58577       0.00006
    12.79575   16285.78600   15537.80602       0.00006
    12.79897   16404.71800   15652.90568       0.00006
    12.80220   16528.86100   15773.42247       0.00006
    12.80542   16655.19200   15897.17566       0.00006
    12.80865   16781.73500   16020.53262       0.00006
    12.81187   16895.75000   16142.12460       0.00006
    12.81509   17000.06300   16258.14812       0.00006
    12.81832   17101.90500   16366.48385       0.00006
    12.82154   17187.98100   16467.30999       0.00006
    12.82477   17271.83700   16556.27724       0.00006
    12.82799   17346.39000   16637.48308       0.00006
    12.83122   17414.07600   16710.13212       0.00006
    12.83444   17469.74900   16777.40913       0.00006
    12.83767   17520.59700   16845.17631       0.00006
    12.84089   17570.78700   16913.89025       0.00006
    12.84412   17625.96400   16990.23039       0.00006
    12.84734   17695.20300   17077.61943       0.00006
    12.85056   17778.96500   17178.29816       0.00006
    12.85379   17888.90400   17296.42633       0.00006
    12.85701   18015.50400   17432.74356       0.00006
    12.86024   18167.19900   17588.68209       0.00006
    12.86346   18350.63800   17764.86348       0.00005
    12.86669   18552.08400   17960.19465       0.00005
    12.86991   18779.45900   18173.57089       0.00005
    12.87314   19024.87600   18401.95075       0.00005
    12.87636   19283.91800   18643.41416       0.00005
    12.87959   19545.09500   18891.82051       0.00005
    12.88281   19809.12300   19144.46225       0.00005
    12.88603   20069.59400   19397.21063       0.00005
    12.88926   20312.78900   19642.68200       0.00005
    12.89248   20542.69300   19881.74031       0.00005
    12.89571   20756.57400   20109.68515       0.00005
    12.89893   20945.40900   20327.11133       0.00005
    12.90216   21113.06100   20537.81978       0.00005
    12.90538   21258.06700   20738.93717       0.00005
    12.90861   21383.04500   20938.64287       0.00005
    12.91183   21487.64000   21138.56340       0.00005
    12.91506   21583.88300   21339.95970       0.00005
    12.91828   21670.13200   21544.87284       0.00005
    12.92150   21755.14100   21751.05371       0.00005
    12.92473   21844.42900   21957.71221       0.00005
    12.92795   21937.56900   22157.94990       0.00005
    12.93118   22041.63700   22348.47500       0.00005
    12.93440   22148.84700   22520.20238       0.00005
    12.93763   22264.55100   22665.59887       0.00004
    12.94085   22379.09800   22781.98471       0.00004
    12.94408   22485.11700   22858.19226       0.00004
    12.94730   22578.71600   22897.35854       0.00004
    12.95053   22657.68600   22899.05696       0.00004
    12.95375   22716.20500   22863.83468       0.00004
    12.95697   22752.41000   22803.73227       0.00004
    12.96020   22768.03100   22721.19661       0.00004
    12.96342   22764.36800   22626.40031       0.00004
    12.96665   22741.88400   22528.94646       0.00004
    12.96987   22711.12700   22431.40491       0.00004
    12.97310   22669.32800   22342.61288       0.00004
    12.97632   22625.87300   22265.45416       0.00004
    12.97955   22581.28500   22201.47864       0.00004
    12.98277   22532.66500   22152.71766       0.00004
    12.98600   22488.06800   22118.69790       0.00004
    12.98922   22447.77500   22098.18071       0.00004
    12.99245   22415.64600   22089.01991       0.00004
    12.99567   22391.36900   22089.24902       0.00004
    12.99889   22377.71800   22094.59891       0.00004
    13.00212   22372.43700   22104.24461       0.00004
    13.00534   22378.81000   22118.19690       0.00004
    13.00857   22391.27800   22133.01136       0.00004
    13.01179   22413.20400   22154.18175       0.00004
    13.01502   22447.40400   22181.41984       0.00004
    13.01824   22490.19900   22217.18911       0.00004
    13.02147   22548.56900   22264.45498       0.00004
    13.02469   22616.30900   22321.76506       0.00004
    13.02792   22694.41000   22389.84183       0.00004
    13.03114   22784.58500   22465.35741       0.00004
    13.03436   22876.03200   22542.45518       0.00004
    13.03759   22969.93100   22616.78013       0.00004
    13.04081   23058.73700   22678.19413       0.00004
    13.04404   23137.90600   22719.12783       0.00004
    13.04726   23189.93800   22732.64117       0.00004
    13.05049   23214.64600   22705.21950       0.00004
    13.05371   23201.26100   22637.29484       0.00004
    13.05694   23139.44900   22521.31263       0.00004
    13.06016   23026.77300   22357.00160       0.00004
    13.06339   22864.63000   22147.04257       0.00004
    13.06661   22649.89900   21891.12562       0.00004
    13.06983   22383.12600   21598.55178       0.00004
    13.07306   22074.96300   21272.87113       0.00005
    13.07628   21733.95100   20921.98162       0.00005
    13.07951   21353.96000   20552.13414       0.00005
    13.08273   20952.62800   20169.70411       0.00005
    13.08596   20537.15600   19781.79498       0.00005
    13.08918   20111.59700   19392.51354       0.00005
    13.09241   19690.56500   19008.18059       0.00005
    13.09563   19288.30600   18631.12384       0.00005
    13.09886   18898.33300   18265.40237       0.00005
    13.10208   18538.53000   17913.90980       0.00005
    13.10530   18200.99700   17578.01291       0.00005
    13.10853   17892.38100   17262.03282       0.00006
    13.11175   17613.64500   16965.73231       0.00006
    13.11498   17357.77700   16691.98615       0.00006
    13.11820   17134.20600   16442.53980       0.00006
    13.12143   16938.10600   16217.90770       0.00006
    13.12465   16764.28000   16020.40417       0.00006
    13.12788   16620.40500   15849.63500       0.00006
    13.13110   16503.76000   15706.13808       0.00006
    13.13433   16406.91100   15591.96585       0.00006
    13.13755   16334.46700   15505.88259       0.00006
    13.14077   16286.76300   15449.90652       0.00006
    13.14400   16257.19600   15423.69281       0.00006
    13.14722   16252.73700   15427.61835       0.00006
    13.15045   16272.55900   15462.86234       0.00006
    13.15367   16317.05500   15529.43132       0.00006
    13.15690   16389.08800   15627.72970       0.00006
    13.16012   16487.63000   15758.44247       0.00006
    13.16335   16617.49400   15921.63636       0.00006
    13.16657   16767.93900   16117.50825       0.00006
    13.16980   16946.63800   16345.52903       0.00006
    13.17302   17152.37700   16604.42963       0.00006
    13.17624   17377.55800   16893.67691       0.00006
    13.17947   17627.20100   17210.72825       0.00006
    13.18269   17899.98300   17553.15623       0.00006
    13.18592   18184.33800   17917.36712       0.00005
    13.18914   18477.09300   18298.13577       0.00005
    13.19237   18782.76600   18691.92347       0.00005
    13.19559   19083.45900   19089.49292       0.00005
    13.19882   19380.48300   19485.63709       0.00005
    13.20204   19668.62700   19871.00750       0.00005
    13.20527   19940.40700   20235.67758       0.00005
    13.20849   20189.93700   20572.21279       0.00005
    13.21171   20418.39700   20868.49063       0.00005
    13.21494   20612.62400   21119.66092       0.00005
    13.21816   20781.69200   21317.40195       0.00005
    13.22139   20913.66800   21457.65025       0.00005
    13.22461   21010.19200   21537.31026       0.00005
    13.22784   21077.47900   21558.25716       0.00005
    13.23106   21111.43700   21524.84245       0.00005
    13.23429   21119.89700   21440.93015       0.00005
    13.23751   21104.73400   21317.56512       0.00005
    13.24074   21061.07600   21161.69830       0.00005
    13.24396   21002.32000   20986.43151       0.00005
    13.24718   20926.21700   20801.95615       0.00005
    13.25041   20835.75900   20616.08810       0.00005
    13.25363   20730.14800   20439.98181       0.00005
    13.25686   20621.86900   20278.34314       0.00005
    13.26008   20500.11000   20137.27858       0.00005
    13.26331   20380.02300   20019.74541       0.00005
    13.26653   20261.41000   19926.43294       0.00005
    13.26976   20152.92500   19858.26748       0.00005
    13.27298   20054.15200   19811.01986       0.00005
    13.27620   19973.85900   19781.77598       0.00005
    13.27943   19902.16100   19764.28828       0.00005
    13.28265   19848.22600   19752.19528       0.00005
    13.28588   19800.36400   19737.39513       0.00005
    13.28910   19751.18300   19710.72985       0.00005
    13.29233   19698.98800   19665.73803       0.00005
    13.29555   19641.96700   19594.44977       0.00005
    13.29878   19567.26500   19492.77492       0.00005
    13.30200   19478.85700   19356.25568       0.00005
    13.30523   19368.52500   19185.27645       0.00005
    13.30845   19236.10500   18982.30589       0.00005
    13.31167   19081.20600   18749.79296       0.00005
    13.31490   18900.25800   18494.51358       0.00005
    13.31812   18701.78500   18221.55664       0.00005
    13.32135   18485.08000   17937.99493       0.00005
    13.32457   18254.70300   17650.49874       0.00005
    13.32780   18014.51500   17364.10464       0.00006
    13.33102   17773.82400   17083.71391       0.00006
    13.33425   17537.75900   16816.31686       0.00006
    13.33747   17312.91100   16564.51310       0.00006
    13.34070   17100.28400   16332.00603       0.00006
    13.34392   16906.66800   16121.74429       0.00006
    13.34714   16729.41300   15936.25784       0.00006
    13.35037   16577.34400   15777.29221       0.00006
    13.35360   16447.88800   15646.63264       0.00006
    13.35682   16339.73400   15545.55592       0.00006
    13.36004   16259.75900   15475.57790       0.00006
    13.36327   16204.75500   15436.94896       0.00006
    13.36649   16176.43800   15430.20332       0.00006
    13.36972   16170.96000   15455.81072       0.00006
    13.37294   16196.66300   15513.82910       0.00006
    13.37617   16251.65100   15604.55328       0.00006
    13.37939   16333.66600   15727.15855       0.00006
    13.38261   16450.38300   15881.04786       0.00006
    13.38584   16599.18700   16065.67205       0.00006
    13.38907   16780.17500   16280.08397       0.00006
    13.39229   16990.77300   16522.23594       0.00006
    13.39551   17229.01500   16790.23795       0.00006
    13.39874   17489.15700   17081.19748       0.00006
    13.40196   17771.64800   17391.72177       0.00006
    13.40519   18075.62300   17718.11127       0.00006
    13.40841   18393.70900   18054.33900       0.00005
    13.41164   18723.38100   18394.51680       0.00005
    13.41486   19056.73200   18732.28762       0.00005
    13.41809   19375.80700   19057.50702       0.00005
    13.42131   19678.39100   19363.05109       0.00005
    13.42454   19955.95400   19638.62981       0.00005
    13.42776   20202.93100   19874.63806       0.00005
    13.43098   20414.22400   20063.40796       0.00005
    13.43421   20577.32400   20195.08125       0.00005
    13.43743   20689.02500   20266.82647       0.00005
    13.44066   20741.35000   20275.60798       0.00005
    13.44388   20724.08300   20221.67422       0.00005
    13.44711   20657.94300   20106.50706       0.00005
    13.45033   20532.18200   19937.89225       0.00005
    13.45356   20357.69200   19722.03600       0.00005
    13.45678   20143.79000   19467.99668       0.00005
    13.46001   19896.21000   19185.33573       0.00005
    13.46323   19608.46600   18881.59620       0.00005
    13.46645   19299.48100   18567.09496       0.00005
    13.46968   18975.66900   18248.93853       0.00005
    13.47290   18638.86000   17934.10403       0.00005
    13.47613   18302.74300   17629.49239       0.00005
    13.47935   17983.41100   17340.24585       0.00006
    13.48258   17680.32100   17070.74934       0.00006
    13.48580   17402.46900   16824.90539       0.00006
    13.48903   17150.50500   16606.26760       0.00006
    13.49225   16927.89700   16416.63206       0.00006
    13.49548   16741.50900   16258.41449       0.00006
    13.49870   16587.81800   16132.21826       0.00006
    13.50192   16473.06700   16038.40137       0.00006
    13.50515   16395.15900   15979.16773       0.00006
    13.50837   16345.74500   15952.07301       0.00006
    13.51160   16323.06600   15958.31581       0.00006
    13.51482   16328.07100   15996.91766       0.00006
    13.51805   16361.80900   16066.23144       0.00006
    13.52127   16418.47900   16168.32661       0.00006
    13.52450   16498.56000   16299.28208       0.00006
    13.52772   16606.15300   16459.62108       0.00006
    13.53094   16736.45300   16648.32559       0.00006
    13.53417   16894.72100   16862.55465       0.00006
    13.53739   17080.56600   17103.28176       0.00006
    13.54062   17299.62900   17365.70339       0.00006
    13.54384   17544.33600   17648.62110       0.00006
    13.54707   17815.85800   17948.85057       0.00006
    13.55029   18108.29000   18262.56523       0.00006
    13.55352   18417.77400   18587.09061       0.00005
    13.55674   18737.13200   18916.73559       0.00005
    13.55997   19054.29000   19248.15038       0.00005
    13.56319   19382.66800   19573.63596       0.00005
    13.56641   19693.63300   19889.83389       0.00005
    13.56964   19995.23300   20187.22344       0.00005
    13.57286   20273.66100   20459.78522       0.00005
    13.57609   20522.55600   20702.75821       0.00005
    13.57931   20728.44600   20903.60259       0.00005
    13.58254   20901.64700   21065.71669       0.00005
    13.58576   21025.15900   21180.08105       0.00005
    13.58899   21107.82300   21249.90231       0.00005
    13.59221   21143.70500   21280.95964       0.00005
    13.59544   21140.39100   21270.95931       0.00005
    13.59866   21105.73200   21236.74603       0.00005
    13.60188   21044.23100   21181.66131       0.00005
    13.60511   20972.00400   21118.25063       0.00005
    13.60833   20890.67700   21057.29738       0.00005
    13.61156   20812.23100   21003.95656       0.00005
    13.61478   20734.92600   20969.49982       0.00005
    13.61801   20674.09100   20957.27628       0.00005
    13.62123   20635.04100   20972.94888       0.00005
    13.62446   20620.35000   21017.56378       0.00005
    13.62768   20642.10500   21091.72815       0.00005
    13.63091   20702.11200   21193.35592       0.00005
    13.63413   20787.40800   21317.32247       0.00005
    13.63735   20911.52800   21460.10925       0.00005
    13.64058   21067.60500   21610.14347       0.00005
    13.64380   21232.11400   21761.16395       0.00005
    13.64703   21413.11100   21900.66411       0.00005
    13.65025   21580.11400   22014.65563       0.00005
    13.65348   21723.93800   22096.36725       0.00005
    13.65670   21826.43800   22128.95802       0.00005
    13.65993   21890.88200   22108.88468       0.00005
    13.66315   21896.61100   22027.13581       0.00005
    13.66638   21851.91500   21879.65507       0.00005
    13.66960   21735.28700   21672.95468       0.00005
    13.67283   21561.73000   21406.17160       0.00005
    13.67605   21317.58200   21090.49565       0.00005
    13.67927   21026.80600   20732.39057       0.00005
    13.68250   20676.86100   20342.27075       0.00005
    13.68572   20291.22500   19932.19895       0.00005
    13.68895   19873.52500   19508.99453       0.00005
    13.69217   19431.16400   19083.37982       0.00005
    13.69540   18986.70500   18661.33069       0.00005
    13.69862   18538.29200   18250.36280       0.00005
    13.70185   18106.62400   17855.32152       0.00006
    13.70507   17695.98700   17479.72485       0.00006
    13.70830   17312.78100   17128.03459       0.00006
    13.71152   16961.37300   16800.94118       0.00006
    13.71474   16651.17200   16501.53365       0.00006
    13.71797   16377.32400   16230.05151       0.00006
    13.72119   16145.01100   15987.44738       0.00006
    13.72442   15954.41100   15775.00378       0.00006
    13.72764   15801.08800   15591.34167       0.00006
    13.73087   15683.85800   15437.40896       0.00006
    13.73409   15597.11700   15313.06585       0.00006
    13.73732   15534.37700   15217.51969       0.00006
    13.74054   15497.94000   15151.26252       0.00006
    13.74377   15484.10600   15113.10511       0.00006
    13.74699   15489.62900   15102.52219       0.00006
    13.75022   15519.85500   15119.92465       0.00006
    13.75344   15574.16100   15163.43738       0.00006
    13.75666   15645.35700   15232.50066       0.00006
    13.75989   15742.42200   15326.71273       0.00006
    13.76311   15848.52000   15443.68895       0.00006
    13.76634   15977.56000   15583.24621       0.00006
    13.76956   16117.57800   15742.74233       0.00006
    13.77279   16269.94200   15919.93973       0.00006
    13.77601   16431.72900   16112.99991       0.00006
    13.77924   16604.95700   16317.86874       0.00006
    13.78246   16779.16200   16531.81212       0.00006
    13.78569   16953.24800   16749.77295       0.00006
    13.78891   17129.52700   16967.60179       0.00006
    13.79213   17296.03200   17179.16608       0.00006
    13.79536   17458.50100   17379.32824       0.00006
    13.79858   17607.90600   17562.49043       0.00006
    13.80181   17744.58000   17720.89750       0.00006
    13.80503   17871.03800   17852.50914       0.00006
    13.80826   17970.94000   17948.69784       0.00006
    13.81148   18051.50600   18009.25694       0.00006
    13.81471   18108.80400   18032.07886       0.00006
    13.81793   18144.70700   18014.14384       0.00006
    13.82115   18155.33100   17961.43972       0.00006
    13.82438   18146.05600   17872.75394       0.00006
    13.82760   18106.97300   17755.56497       0.00006
    13.83083   18052.97700   17615.41699       0.00006
    13.83405   17966.14200   17457.20231       0.00006
    13.83728   17866.43200   17289.46135       0.00006
    13.84050   17749.46100   17117.51919       0.00006
    13.84373   17622.03600   16948.21396       0.00006
    13.84695   17480.96600   16787.19740       0.00006
    13.85018   17341.99400   16639.70921       0.00006
    13.85340   17212.80100   16509.63469       0.00006
    13.85662   17084.72800   16401.27939       0.00006
    13.85985   16979.75300   16317.61250       0.00006
    13.86307   16898.96300   16260.19046       0.00006
    13.86630   16832.34600   16232.32585       0.00006
    13.86952   16799.03000   16233.11594       0.00006
    13.87275   16803.91300   16264.11125       0.00006
    13.87597   16829.70300   16324.75835       0.00006
    13.87920   16890.72400   16413.25478       0.00006
    13.88242   16984.36200   16529.57161       0.00006
    13.88565   17102.07100   16669.59878       0.00006
    13.88887   17240.23600   16831.37401       0.00006
    13.89209   17400.42200   17011.30665       0.00006
    13.89532   17581.26300   17204.92892       0.00006
    13.89854   17761.04600   17408.71506       0.00006
    13.90177   17949.45200   17617.17249       0.00006
    13.90499   18132.32000   17825.66080       0.00006
    13.90822   18308.22400   18029.42449       0.00005
    13.91144   18471.26500   18223.52392       0.00005
    13.91467   18618.59200   18402.29538       0.00005
    13.91789   18748.31400   18562.30862       0.00005
    13.92112   18853.09800   18698.24817       0.00005
    13.92434   18931.47500   18806.57741       0.00005
    13.92757   18986.73100   18885.13450       0.00005
    13.93079   19008.70100   18929.52243       0.00005
    13.93401   19004.94600   18940.81443       0.00005
    13.93724   18972.53600   18916.30816       0.00005
    13.94046   18914.58400   18856.42660       0.00005
    13.94369   18829.47500   18764.19667       0.00005
    13.94691   18726.93100   18638.91097       0.00005
    13.95014   18602.83200   18486.20678       0.00005
    13.95336   18467.96300   18309.28783       0.00005
    13.95659   18322.29400   18111.76150       0.00005
    13.95981   18168.22900   17901.52721       0.00006
    13.96304   18007.40000   17683.02615       0.00006
    13.96626   17854.32200   17463.37844       0.00006
    13.96948   17689.06700   17249.22243       0.00006
    13.97271   17542.87400   17045.63839       0.00006
    13.97593   17397.48400   16858.89826       0.00006
    13.97916   17264.82400   16694.01481       0.00006
    13.98238   17149.26600   16555.28783       0.00006
    13.98561   17049.87100   16446.93612       0.00006
    13.98883   16972.95600   16372.64315       0.00006
    13.99206   16929.66500   16334.91548       0.00006
    13.99528   16906.87100   16337.46674       0.00006
    13.99851   16931.16800   16381.83428       0.00006
    14.00173   16987.92900   16469.70979       0.00006
    14.00495   17083.21900   16602.77315       0.00006
    14.00818   17220.34800   16781.60311       0.00006
    14.01140   17390.49900   17006.63860       0.00006
    14.01463   17602.67600   17277.88169       0.00006
    14.01785   17841.09200   17593.52768       0.00006
    14.02108   18126.96700   17952.36415       0.00006
    14.02430   18438.80700   18352.14235       0.00005
    14.02753   18774.06800   18787.87505       0.00005
    14.03075   19135.35100   19256.96323       0.00005
    14.03398   19494.50200   19752.31306       0.00005
    14.03720   19877.85300   20266.58800       0.00005
    14.04042   20247.04600   20793.36143       0.00005
    14.04365   20617.49300   21320.44827       0.00005
    14.04687   20973.38100   21840.07409       0.00005
    14.05010   21309.35900   22340.55753       0.00005
    14.05332   21627.53600   22807.49656       0.00005
    14.05655   21913.84900   23234.58307       0.00005
    14.05977   22186.28100   23607.43845       0.00005
    14.06300   22426.59200   23920.18284       0.00004
    14.06622   22645.87200   24163.38813       0.00004
    14.06945   22825.84600   24331.76828       0.00004
    14.07267   22981.02300   24423.27159       0.00004
    14.07589   23090.57500   24435.07600       0.00004
    14.07912   23162.81500   24370.30956       0.00004
    14.08234   23185.80000   24227.90290       0.00004
    14.08557   23172.29900   24016.77087       0.00004
    14.08879   23105.74400   23738.09973       0.00004
    14.09202   22986.97500   23401.53886       0.00004
    14.09524   22811.00700   23013.42566       0.00004
    14.09847   22576.35900   22580.56314       0.00004
    14.10169   22285.90700   22114.12802       0.00004
    14.10492   21933.07400   21618.52773       0.00005
    14.10814   21538.75000   21106.05705       0.00005
    14.11136   21089.74500   20584.23531       0.00005
    14.11459   20610.20600   20061.05824       0.00005
    14.11781   20112.23500   19545.59116       0.00005
    14.12104   19593.70200   19043.30527       0.00005
    14.12426   19103.00300   18561.57455       0.00005
    14.12749   18611.72800   18105.36895       0.00005
    14.13071   18167.65400   17678.55292       0.00006
    14.13394   17741.75300   17283.91742       0.00006
    14.13716   17366.76100   16923.59190       0.00006
    14.14039   17032.14300   16599.74020       0.00006
    14.14361   16738.35800   16311.61839       0.00006
    14.14683   16494.17500   16060.49465       0.00006
    14.15006   16274.41500   15844.58061       0.00006
    14.15328   16105.67200   15663.86550       0.00006
    14.15651   15958.79300   15516.68157       0.00006
    14.15973   15839.21000   15400.67604       0.00006
    14.16296   15753.70900   15315.12582       0.00006
    14.16618   15696.73200   15256.62313       0.00006
    14.16941   15655.38900   15223.84148       0.00006
    14.17263   15643.72400   15213.62521       0.00006
    14.17586   15642.54100   15223.38957       0.00006
    14.17908   15655.01200   15250.60180       0.00006
    14.18230   15679.14100   15291.83217       0.00006
    14.18553   15720.90400   15344.82066       0.00006
    14.18875   15762.97900   15405.52104       0.00006
    14.19198   15821.75300   15471.85345       0.00006
    14.19520   15884.64000   15540.76395       0.00006
    14.19843   15952.08100   15609.29942       0.00006
    14.20165   16020.59100   15676.54793       0.00006
    14.20488   16087.27100   15738.99382       0.00006
    14.20810   16154.63900   15796.69833       0.00006
    14.21133   16219.17700   15848.58406       0.00006
    14.21455   16270.98600   15893.07357       0.00006
    14.21778   16327.38400   15931.37524       0.00006
    14.22100   16368.70900   15962.66533       0.00006
    14.22422   16402.75800   15987.83516       0.00006
    14.22745   16431.91600   16007.68646       0.00006
    14.23067   16444.81300   16023.13646       0.00006
    14.23390   16450.36600   16035.32841       0.00006
    14.23712   16455.65500   16046.31564       0.00006
    14.24035   16448.73100   16057.50462       0.00006
    14.24357   16435.59500   16070.50835       0.00006
    14.24680   16428.82900   16088.62021       0.00006
    14.25002   16423.08800   16112.50460       0.00006
    14.25325   16412.98500   16146.01582       0.00006
    14.25647   16415.30800   16191.07248       0.00006
    14.25969   16431.00000   16249.09022       0.00006
    14.26292   16451.95500   16323.37615       0.00006
    14.26614   16494.94400   16413.86645       0.00006
    14.26937   16552.73000   16522.45178       0.00006
    14.27259   16621.78400   16649.74287       0.00006
    14.27582   16714.46400   16794.17787       0.00006
    14.27904   16824.02200   16956.10811       0.00006
    14.28227   16939.50200   17133.30697       0.00006
    14.28549   17084.70700   17323.30204       0.00006
    14.28872   17240.52700   17524.41775       0.00006
    14.29194   17416.09100   17732.16214       0.00006
    14.29516   17596.68100   17943.86589       0.00006
    14.29839   17807.33900   18156.19528       0.00006
    14.30161   18020.77100   18364.02721       0.00006
    14.30484   18233.17000   18562.85589       0.00005
    14.30806   18449.50100   18748.47362       0.00005
    14.31129   18643.50700   18914.29607       0.00005
    14.31451   18824.93400   19054.99604       0.00005
    14.31774   18968.39100   19165.74459       0.00005
    14.32096   19097.64000   19239.88858       0.00005
    14.32419   19182.90300   19275.04645       0.00005
    14.32741   19223.95700   19266.51312       0.00005
    14.33063   19219.80700   19213.08563       0.00005
    14.33386   19170.34600   19117.02208       0.00005
    14.33708   19053.58400   18978.48068       0.00005
    14.34031   18897.31700   18802.66257       0.00005
    14.34353   18680.95800   18592.97645       0.00005
    14.34676   18428.97300   18354.76222       0.00005
    14.34998   18141.41400   18094.88348       0.00006
    14.35321   17832.97000   17817.79852       0.00006
    14.35643   17522.00800   17529.64324       0.00006
    14.35966   17189.15200   17235.80467       0.00006
    14.36288   16881.51800   16940.76809       0.00006
    14.36610   16563.81100   16649.44204       0.00006
    14.36933   16267.65400   16365.52380       0.00006
    14.37255   15985.10900   16092.22762       0.00006
    14.37578   15718.46600   15832.32682       0.00006
    14.37900   15476.38600   15587.91979       0.00006
    14.38223   15246.26700   15359.98596       0.00007
    14.38545   15045.99000   15150.05006       0.00007
    14.38868   14847.29900   14958.17476       0.00007
    14.39190   14687.70600   14783.96825       0.00007
    14.39513   14558.45100   14627.36901       0.00007
    14.39835   14438.22300   14486.97848       0.00007
    14.40157   14353.84300   14362.30009       0.00007
    14.40480   14272.02500   14251.98182       0.00007
    14.40802   14202.32200   14154.19843       0.00007
    14.41125   14126.43000   14068.21686       0.00007
    14.41447   14070.37900   13992.45289       0.00007
    14.41770   14013.90900   13925.91382       0.00007
    14.42092   13966.90400   13867.77229       0.00007
    14.42415   13926.30300   13816.59370       0.00007
    14.42737   13894.19800   13772.27036       0.00007
    14.43060   13868.48200   13733.93841       0.00007
    14.43382   13845.46100   13700.95242       0.00007
    14.43704   13822.68500   13672.94568       0.00007
    14.44027   13800.65400   13649.00752       0.00007
    14.44349   13777.39100   13628.86894       0.00007
    14.44672   13752.31800   13611.76395       0.00007
    14.44994   13730.94700   13597.02932       0.00007
    14.45317   13713.75700   13584.05579       0.00007
    14.45639   13697.77300   13572.15934       0.00007
    14.45962   13683.10400   13560.62204       0.00007
    14.46284   13668.81400   13548.78091       0.00007
    14.46607   13651.78400   13536.07493       0.00007
    14.46929   13628.67800   13521.51487       0.00007
    14.47251   13612.18900   13504.89655       0.00007
    14.47574   13586.80500   13485.49886       0.00007
    14.47896   13556.32600   13462.91653       0.00007
    14.48219   13532.91500   13437.51764       0.00007
    14.48541   13501.48600   13408.68496       0.00007
    14.48864   13459.07500   13377.33154       0.00007
    14.49186   13425.87600   13343.80530       0.00007
    14.49509   13388.43500   13308.52051       0.00007
    14.49831   13351.01800   13272.52325       0.00007
    14.50154   13311.39600   13236.19588       0.00008
    14.50476   13277.74700   13200.35250       0.00008
    14.50798   13246.11700   13165.60654       0.00008
    14.51121   13209.77600   13132.38061       0.00008
    14.51443   13170.96200   13101.26869       0.00008
    14.51766   13138.55400   13072.51880       0.00008
    14.52088   13108.04000   13046.54627       0.00008
    14.52411   13080.41600   13023.47507       0.00008
    14.52733   13055.61800   13003.52994       0.00008
    14.53056   13043.54000   12986.87452       0.00008
    14.53378   13037.54000   12973.37362       0.00008
    14.53701   13031.33300   12963.23602       0.00008
    14.54023   13030.53500   12956.24502       0.00008
    14.54346   13038.37400   12952.30640       0.00008
    14.54668   13041.34900   12951.42440       0.00008
    14.54990   13044.74500   12953.17414       0.00008
    14.55313   13051.99100   12957.53651       0.00008
    14.55635   13053.76800   12964.14653       0.00008
    14.55958   13057.78100   12972.66892       0.00008
    14.56280   13063.21700   12982.86480       0.00008
    14.56603   13072.97200   12994.24213       0.00008
    14.56925   13086.56200   13006.44967       0.00008
    14.57248   13099.24900   13018.98145       0.00008
    14.57570   13106.84900   13031.41110       0.00008
    14.57893   13108.77300   13043.15352       0.00008
    14.58215   13114.67400   13053.83968       0.00008
    14.58537   13110.97100   13063.08590       0.00008
    14.58860   13116.56800   13070.47205       0.00008
    14.59182   13119.18200   13076.00207       0.00008
    14.59505   13126.00500   13079.47081       0.00008
    14.59827   13129.20400   13081.03909       0.00008
    14.60150   13129.32100   13080.99467       0.00008
    14.60472   13122.80100   13079.57842       0.00008
    14.60795   13113.79400   13077.21574       0.00008
    14.61117   13103.33200   13074.30917       0.00008
    14.61440   13090.22400   13071.19292       0.00008
    14.61762   13081.56100   13068.25425       0.00008
    14.62084   13076.69600   13065.81247       0.00008
    14.62407   13070.29400   13064.00156       0.00008
    14.62729   13063.78800   13063.02344       0.00008
    14.63052   13061.70200   13062.90681       0.00008
    14.63374   13052.41300   13063.63676       0.00008
    14.63697   13050.03000   13065.19935       0.00008
    14.64019   13042.83300   13067.41779       0.00008
    14.64342   13045.10300   13070.25220       0.00008
    14.64664   13054.39900   13073.25889       0.00008
    14.64987   13063.23400   13076.79371       0.00008
    14.65309   13068.60200   13080.56376       0.00008
    14.65631   13073.92300   13084.47032       0.00008
    14.65954   13072.80800   13088.64862       0.00008
    14.66276   13079.23700   13092.89441       0.00008
    14.66599   13093.66300   13097.48380       0.00008
    14.66921   13110.01500   13102.46116       0.00008
    14.67244   13130.79900   13107.86336       0.00008
    14.67566   13155.60700   13114.07597       0.00008
    14.67889   13166.94400   13120.99786       0.00008
    14.68211   13177.71200   13129.02776       0.00008
    14.68534   13190.83800   13138.41333       0.00008
    14.68856   13200.72200   13149.19009       0.00008
    14.69178   13214.76300   13161.94867       0.00008
    14.69501   13230.99800   13176.68240       0.00008
    14.69823   13244.37700   13193.84158       0.00008
    14.70146   13268.74600   13214.04493       0.00008
    14.70468   13289.16900   13237.37215       0.00008
    14.70791   13309.38600   13264.71580       0.00008
    14.71113   13337.79400   13296.44299       0.00007
    14.71436   13366.01700   13333.04697       0.00007
    14.71758   13394.02100   13375.60064       0.00007
    14.72081   13440.78600   13424.17852       0.00007
    14.72403   13489.19000   13479.57512       0.00007
    14.72725   13546.64800   13542.35578       0.00007
    14.73048   13610.88900   13612.56693       0.00007
    14.73370   13681.61500   13690.91880       0.00007
    14.73693   13751.32700   13777.30966       0.00007
    14.74015   13827.89800   13871.65600       0.00007
    14.74338   13906.51600   13974.25933       0.00007
    14.74660   13995.26700   14084.33735       0.00007
    14.74983   14090.58600   14201.52671       0.00007
    14.75305   14192.82200   14325.15358       0.00007
    14.75628   14310.29100   14454.12100       0.00007
    14.75950   14427.87600   14587.17962       0.00007
    14.76272   14557.49800   14723.23541       0.00007
    14.76595   14684.20500   14860.24760       0.00007
    14.76917   14819.27400   14996.94407       0.00007
    14.77240   14953.08400   15132.20039       0.00007
    14.77562   15082.72500   15263.10867       0.00007
    14.77885   15217.14100   15390.43662       0.00007
    14.78207   15340.70100   15511.74256       0.00007
    14.78530   15459.92900   15626.69486       0.00006
    14.78852   15569.73100   15734.88762       0.00006
    14.79175   15675.45400   15834.54117       0.00006
    14.79497   15765.22200   15925.97824       0.00006
    14.79819   15847.03500   16008.12025       0.00006
    14.80142   15915.99100   16080.01634       0.00006
    14.80464   15966.26200   16141.26443       0.00006
    14.80787   16000.53500   16190.28260       0.00006
    14.81109   16022.29700   16226.61582       0.00006
    14.81432   16021.35800   16249.43457       0.00006
    14.81754   16004.16500   16256.98370       0.00006
    14.82077   15959.69900   16249.21027       0.00006
    14.82399   15902.65500   16224.96039       0.00006
    14.82722   15824.10800   16183.23662       0.00006
    14.83044   15739.13600   16124.71780       0.00006
    14.83366   15645.91500   16048.33317       0.00006
    14.83689   15531.61900   15955.61393       0.00006
    14.84011   15418.98400   15848.16409       0.00006
    14.84334   15290.85100   15727.38387       0.00007
    14.84656   15159.24200   15596.44542       0.00007
    14.84979   15032.35500   15457.44732       0.00007
    14.85301   14902.70300   15313.32990       0.00007
    14.85624   14775.18600   15167.34222       0.00007
    14.85946   14655.03300   15021.92218       0.00007
    14.86269   14536.95500   14879.59354       0.00007
    14.86591   14419.57900   14742.61021       0.00007
    14.86913   14307.75500   14612.97235       0.00007
    14.87236   14213.11900   14492.32409       0.00007
    14.87558   14117.50300   14382.43417       0.00007
    14.87881   14042.71800   14283.59123       0.00007
    14.88203   13972.89100   14197.18053       0.00007
    14.88526   13911.65600   14123.60834       0.00007
    14.88848   13857.82300   14062.73171       0.00007
    14.89171   13805.59100   14015.53135       0.00007
    14.89493   13768.11900   13980.90946       0.00007
    14.89815   13740.97300   13959.22625       0.00007
    14.90138   13728.34400   13949.86784       0.00007
    14.90460   13722.02400   13951.72906       0.00007
    14.90783   13728.17900   13964.71836       0.00007
    14.91105   13744.30900   13987.17347       0.00007
    14.91428   13761.84900   14018.32648       0.00007
    14.91750   13782.91900   14056.81484       0.00007
    14.92073   13800.58700   14100.93835       0.00007
    14.92395   13821.91700   14149.48098       0.00007
    14.92718   13838.43600   14200.19525       0.00007
    14.93040   13865.36100   14251.78563       0.00007
    14.93362   13888.66400   14301.73698       0.00007
    14.93685   13910.96600   14348.53786       0.00007
    14.94008   13934.99900   14390.10763       0.00007
    14.94330   13947.05400   14424.63210       0.00007
    14.94652   13951.38200   14451.27650       0.00007
    14.94975   13954.86700   14468.54075       0.00007
    14.95297   13948.44400   14476.83449       0.00007
    14.95620   13938.71500   14475.66144       0.00007
    14.95942   13925.12700   14466.21032       0.00007
    14.96265   13895.56700   14449.79505       0.00007
    14.96587   13863.84200   14427.73796       0.00007
    14.96910   13821.70200   14402.29329       0.00007
    14.97232   13777.16800   14374.88428       0.00007
    14.97555   13740.13200   14347.80814       0.00007
    14.97877   13704.23700   14322.24107       0.00007
    14.98199   13666.94100   14300.63677       0.00007
    14.98522   13638.79300   14283.59333       0.00007
    14.98844   13613.47000   14273.00515       0.00007
    14.99167   13598.16200   14269.70575       0.00007
    14.99489   13586.28600   14273.99284       0.00007
    14.99812   13592.77600   14286.70106       0.00007
    15.00134   13594.68000   14307.96453       0.00007
